# Supplementary material for: Androgens alter the heterogeneity of small extracellular vesicles and the small RNA cargo in prostate cancer
Source: J Extracell Vesicles. 2021 Aug 18;10(10):e12136. doi: 10.1002/jev2.12136 (PMC8374107; doi:10.1002/jev2.12136)
Supplement: Supplementary file 2 — Supporting information. [file JEV2-10-e12136-s004.xlsx]

## Sheet: Sheet2
Fragment								Raw reads				RPM per number of mapped reads				Log2 transformed RPM				Fold Change Linear
ID	Sequence	Number	Name	Type	Size	Start	End	LC	LD	EC	ED	LC	LD	EC	ED	LC	LD	EC	ED	LD/LC	ED/EC
id 758	TATACAATCTACTGTCTTTCCT	2	hsa-let-7a-1	miRNA	22	67	88	204	456	28	80	12.4807	38.5561	15.6994	33.8283	3.64163	5.26889	3.97263	5.08016	3.08926	2.15475
id 759	TGAGGTAGTAGGTTGTATAGTT	1	hsa-let-7a-1	miRNA	22	15	36	1235578	923172	27668	50038	75592.5	78056.7	15513.2	21158.7	16.206	16.2522	13.9212	14.369	1.0326	1.36392
id 765	CTATACAACCTACTGCCTTCC	2	hsa-let-7b	miRNA	21	69	89	248	326	24	27	15.1726	27.5642	13.4566	11.417	3.9234	4.78472	3.75024	3.51312	1.81671	-1.17864
id 764	TGAGGTAGTAGGTTGTGTGGTT	1	hsa-let-7b	miRNA	22	15	36	58220	54836	1522	1807	3561.89	4636.53	853.372	764.096	11.7984	12.1788	9.73703	9.57761	1.30171	-1.11684
id 763	CCCCTCGGAAGATAACTATACAACCTAC	3	hsa-let-7b	miRNA	28	54	81	46	17	0	0	2.81427	1.4374	0	0	1.49276	0.523458	0	0	-1.9579	1
id 767	TAGAGTTACACCCTGGGAGTT	3	hsa-let-7c	miRNA	21	42	62	0	48	0	0	0	4.05853	0	0	0	2.02096	0	0	4.05853	1
id 768	CTGTACAACCTTCTAGCTTTCC	2	hsa-let-7c	miRNA	22	65	86	455	679	35	45	27.8368	57.4113	19.6242	19.0284	4.79892	5.84326	4.29456	4.25008	2.06242	-1.03131
id 766	TGAGGTAGTAGGTTGTATGGTT	1	hsa-let-7c	miRNA	22	20	41	933582	623747	18624	29288	57116.4	52739.5	10442.3	12384.5	15.8016	15.6866	13.3502	13.5963	-1.08299	1.18599
id 770	CTATACGACCTGCTGCCTTTCT	2	hsa-let-7d	miRNA	22	71	92	1420	1806	156	253	86.8754	152.702	87.4679	106.982	6.44088	7.25458	6.45068	6.74122	1.75772	1.2231
id 769	AGAGGTAGTAGGTTGCATAGTT	1	hsa-let-7d	miRNA	22	17	38	8662	6477	379	651	529.94	547.648	212.502	275.277	9.04969	9.09711	7.73133	8.10474	1.03342	1.29541
id 771	TGCCGCGCCCCCCGGGC	3	hsa-let-7e	miRNA	17	0	16	0	16	0	0	0	1.35284	0	0	0	0.435996	0	0	1.35284	1
id 772	GAGGAGGACACCCAAGGAGATC	4	hsa-let-7e	miRNA	22	39	60	15	0	0	0	0.917698	0	0	0	-0.123908	0	0	0	1.08968	1
id 774	TGAGGTAGGAGGTTGTATAGTT	1	hsa-let-7e	miRNA	22	17	38	104993	56348	1920	2394	6423.46	4764.38	1076.53	1012.31	12.6491	12.2181	10.0722	9.98344	-1.34823	-1.06344
id 773	CTATACGGCCTCCTAGCTTTCC	2	hsa-let-7e	miRNA	22	62	83	83	0	0	0	5.07793	0	0	0	2.34424	0	0	0	-5.07793	1
id 775	TGAGGTAGTAGATTGTATAGTT	1	hsa-let-7f-1	miRNA	22	16	37	1669041	1134769	40172	76412	102112	95947.8	22524.1	32311.1	16.6398	16.55	14.4592	14.9797	-1.06424	1.43451
id 776	CTATACAGTCTACTGTCTTTC	2	hsa-let-7f2	miRNA	21	67	87	0	20	0	29	0	1.69106	0	12.2627	0	0.757924	0	3.61621	1.69106	12.2627
id 778	TGAGGTAGTAGTTTGTACAGTT	1	hsa-let-7g	miRNA	22	14	35	25340	19737	1407	3450	1550.3	1668.82	788.893	1458.84	10.5983	10.7046	9.62369	10.5106	1.07645	1.84923
id 779	TGAGGTAGTAGTTTGTGCTGTT	1	hsa-let-7i	miRNA	22	15	36	188312	130099	7421	12460	11520.9	11000.2	4160.89	5268.75	13.492	13.4252	12.0227	12.3632	-1.04733	1.26626
id 780	CTGCGCAAGCTACTGCCTTG	2	hsa-let-7i	miRNA	20	71	90	0	1	0	0	0	0.0845528	0	0	0	-3.564	0	0	-11.8269	1
id 1	AACCCGTAGATCCGAACTTGT	1	hsa-miR-100	miRNA	21	22	42	119	67	4485	5684	7.28041	5.66503	2514.7	2403.5	2.86402	2.50208	11.2962	11.2309	-1.28515	-1.04627
id 2	GTACAGTACTGTGATAACTGAA	1	hsa-miR-101-1	miRNA	22	55	76	57551	43230	2056	5523	3520.96	3655.22	1152.78	2335.42	11.7818	11.8357	10.1709	11.1895	1.03813	2.0259
id 4	AGCAGCATTGTACAGGGCTATGA	2	hsa-miR-103a-1	miRNA	23	57	79	16068	12276	947	2245	983.038	1037.97	530.975	949.305	9.9411	10.0195	9.0525	9.89073	1.05588	1.78785
id 5	AGTTTTCTTACTGCCCTC	1	hsa-miR-103a-1	miRNA	18	2	19	20	0	0	0	1.2236	0	0	0	0.291129	0	0	0	-1.2236	1
id 6	CTGCGTCTTTGTGCTTTC	2	hsa-miR-103a-2	miRNA	18	2	19	0	30	0	25	0	2.53658	0	10.5713	0	1.34289	0	3.40208	2.53658	10.5713
id 8	AGCTTCTTTACAGTGCTGCCTTG	3	hsa-miR-103a-2	miRNA	23	20	42	13	0	0	0	0.795338	0	0	0	-0.330359	0	0	0	1.25733	1
id 9	TCATAGCCCTGTACAATGCTGCT	1	hsa-miR-103b-1	miRNA	23	10	32	16339	12453	920	2240	999.618	1052.94	515.836	947.191	9.96523	10.0402	9.01077	9.88751	1.05334	1.83622
id 11	CAAGGCAGCACTGTAAAGAAGCT	2	hsa-miR-103b-2	miRNA	23	47	69	4	0	0	0	0.24472	0	0	0	-2.0308	0	0	0	4.08631	1
id 12	TCAAATGCTCAGACTCCTGTGGT	2	hsa-miR-105-1	miRNA	23	22	44	268	108	20	0	16.3962	9.1317	11.2138	0	4.03529	3.19088	3.48721	0	-1.79553	-11.2138
id 13	ACGGATGTTTGAGCATGTGCT	1	hsa-miR-105-1	miRNA	21	60	80	152	23	26	0	9.29934	1.94471	14.578	0	3.21713	0.959557	3.86572	0	-4.78186	-14.578
id 16	AAAGTGCTTACAGTGCAGGTAG	1	hsa-miR-106a	miRNA	22	23	44	1	1	0	0	0.0611799	0.0845528	0	0	-4.0308	-3.564	0	0	1.38204	1
id 18	CCGCACTGTGGGTACTTGCT	1	hsa-miR-106b	miRNA	20	61	80	5467	5007	426	993	334.47	423.356	238.855	419.893	8.38573	8.72573	7.89999	8.71388	1.26575	1.75795
id 17	CGCTCCAGCCCTGCCGGGGC	3	hsa-miR-106b	miRNA	20	1	20	13	0	0	22	0.795338	0	0	9.30277	-0.330359	0	0	3.21766	1.25733	9.30277
id 19	TAAAGTGCTGACAGTGCAGAT	2	hsa-miR-106b	miRNA	21	21	41	736	432	61	104	45.0284	36.5268	34.2022	43.9767	5.49276	5.19088	5.09602	5.45867	-1.23275	1.28579
id 20	AGCAGCATTGTACAGGGCTATC	1	hsa-miR-107	miRNA	22	59	80	3513	2929	226	754	214.925	247.655	126.716	318.831	7.74769	7.95219	6.98546	8.31665	1.15229	2.5161
id 21	AGCTTCTTTACAGTGTTGCCT	2	hsa-miR-107	miRNA	21	22	42	0	0	27	0	0	0	15.1387	0	0	0	3.92017	0	1	-15.1387
id 23	CAAATTCGTATCTAGGGGAAT	2	hsa-miR-10a	miRNA	21	72	92	17	0	0	0	1.04006	0	0	0	0.0566638	0	0	0	-1.04006	1
id 22	TACCCTGTAGATCCGAATTTGT	1	hsa-miR-10a	miRNA	22	31	52	186067	123261	60458	83611	11383.6	10422.1	33898.3	35355.2	13.4747	13.3474	15.0489	15.1096	-1.09226	1.04298
id 24	TACCCTGTAGAACCGAATTTGT	1	hsa-miR-10b	miRNA	22	36	57	19723	8323	232954	270361	1206.65	703.733	130615	114323	10.2368	9.45888	16.995	16.8028	-1.71464	-1.14251
id 25	AGAAGCATTCTTTCATTGGTTG	1	hsa-miR-1179	miRNA	22	22	43	0	35	0	0	0	2.95935	0	0	0	1.56528	0	0	2.95935	1
id 26	GGACCCACCCGGCCGGGAAT	2	hsa-miR-1180	miRNA	20	16	35	0	24	0	27	0	2.02927	0	11.417	0	1.02096	0	3.51312	2.02927	11.417
id 27	TTTCCGGCTCGCGTGGGTGTGT	1	hsa-miR-1180	miRNA	22	50	71	1061	588	79	17	64.9118	49.717	44.2946	7.1885	6.02041	5.63567	5.46906	2.84569	-1.30563	-6.16187
id 28	CTCTCACCACTGCCCTCCCACAG	1	hsa-miR-1229	miRNA	23	56	78	27	23	0	28	1.65186	1.94471	0	11.8399	0.724088	0.959557	0	3.56558	1.17729	11.8399
id 30	ATGGACTGGAAGTGGGCAGCA	1	hsa-miR-1236	miRNA	21	32	52	0	0	0	17	0	0	0	7.1885	0	0	0	2.84569	1	7.1885
id 32	GTAACTTTTTTGTGTATGTACTTA	1	hsa-miR-1244-1	miRNA	24	30	53	0	0	38	0	0	0	21.3063	0	0	0	4.41321	0	1	-21.3063
id 31	AAGTAGTTGGTTTGTATGAGATGGT	2	hsa-miR-1244-1	miRNA	25	64	88	24	0	0	0	1.46832	0	0	0	0.554163	0	0	0	-1.46832	1
id 33	ATGGATTTTTGGAGCAGG	1	hsa-miR-1246	miRNA	18	21	38	0	0	69	43	0	0	38.6877	18.1827	0	0	5.2738	4.18449	1	-2.12772
id 35	ACCCGTCCCGTTCGTCCCCGGA	2	hsa-miR-1247	miRNA	22	49	70	36	0	18	0	2.20248	0	10.0924	0	1.13913	0	3.3352	0	-2.20248	-10.0924
id 34	CGGGAACGTCGAGACTGGAGC	1	hsa-miR-1247	miRNA	21	86	106	177	40	0	19	10.8288	3.38211	0	8.03421	3.43681	1.75792	0	3.00616	-3.2018	8.03421
id 36	ACGCCCTTCCCCCCCTTCTTC	1	hsa-miR-1249	miRNA	21	50	70	0	20	22	0	0	1.69106	12.3352	0	0	0.757924	3.62471	0	1.69106	-12.3352
id 37	AGCCTGGAAGCTGGAGCCTGCAG	1	hsa-miR-1254	miRNA	23	27	49	35	65	0	0	2.1413	5.49593	0	0	1.09848	2.45836	0	0	2.56664	1
id 39	TGTACTCCAGCCTAGGCAACA	2	hsa-miR-1254	miRNA	21	69	89	17	0	16	0	1.04006	0	8.97106	0	0.0566638	0	3.16528	0	-1.04006	-8.97106
id 38	GAGGATTGCTTGAGC	3	hsa-miR-1254	miRNA	15	15	29	15	1	0	0	0.917698	0.0845528	0	0	-0.123908	-3.564	0	0	-10.8536	1
id 40	AGCCTGGAAGCTGGAGCCTGCAGT	1	hsa-miR-1254-2	miRNA	24	13	36	33	61	0	0	2.01894	5.15772	0	0	1.0136	2.36673	0	0	2.55467	1
id 41	GCCTGGGCAACAGTG	2	hsa-miR-1254-2	miRNA	15	64	78	0	0	0	1	0	0	0	0.422853	0	0	0	-1.24177	1	-2.36489
id 42	CTATCTTCTTTGCTCATCCTTG	2	hsa-miR-1255a	miRNA	22	78	99	0	48	0	0	0	4.05853	0	0	0	2.02096	0	0	4.05853	1
id 43	AGGATGAGCAAAGAAAGTAGATT	1	hsa-miR-1255a	miRNA	23	37	59	611	508	44	21	37.3809	42.9528	24.6704	8.87992	5.22423	5.42468	4.62471	3.15055	1.14906	-2.77823
id 45	TCCCTGAGACCCTTTAACCTGTG	1	hsa-miR-125a	miRNA	23	24	46	221224	165585	6795	5425	13534.5	14000.7	3809.9	2293.98	13.7243	13.7732	11.8955	11.1636	1.03445	-1.66083
id 44	ACAGGTGAGGTTCTTGGGAGCC	2	hsa-miR-125a	miRNA	22	62	83	198	104	0	0	12.1136	8.79349	0	0	3.59856	3.13644	0	0	-1.37757	1
id 46	ACGGGTTAGGCTCTTGGGA	2	hsa-miR-125b-1	miRNA	19	64	82	0	0	0	32	0	0	0	13.5313	0	0	0	3.75823	1	13.5313
id 47	TCCCTGAGACCCTAACTTGTG	1	hsa-miR-125b-1	miRNA	21	24	44	465211	289075	12933	11649	28461.6	24442.1	7251.42	4925.82	14.7967	14.5771	12.824	12.2661	-1.16445	-1.47213
id 49	AGGTATTTTAGTAACATC	3	hsa-miR-125b-2	miRNA	18	47	64	11	50	0	0	0.672979	4.22764	0	0	-0.571367	2.07985	0	0	6.28198	1
id 48	ACAAGTCAGGCTCTTGGGACCT	1	hsa-miR-125b-2	miRNA	22	65	86	325268	209664	17322	24157	19899.9	17727.7	9712.3	10214.9	14.2805	14.1137	13.2456	13.3184	-1.12253	1.05175
id 51	TCGTACCGTGAGTAATAATGCG	2	hsa-miR-126	miRNA	22	61	82	256	192	49	150	15.662	16.2341	27.4739	63.428	3.9692	4.02096	4.77999	5.98705	1.03653	2.30866
id 52	CATTATTACTTTTGGTACGCG	1	hsa-miR-126	miRNA	21	24	44	3525	1566	842	1192	215.659	132.41	472.102	504.041	7.75261	7.04886	8.88296	8.9774	-1.62873	1.06765
id 53	ATCCCACCTCTGCCACCA	1	hsa-miR-1260	miRNA	18	23	40	22	0	0	1	1.34596	0	0	0.422853	0.428633	0	0	-1.24177	-1.34596	-2.36489
id 54	ATCCCACCACTGCCACCA	1	hsa-miR-1260b	miRNA	18	19	36	225	125	0	138	13.7655	10.5691	0	58.3537	3.78298	3.40178	0	5.86675	-1.30243	58.3537
id 55	AAGGATGAAAGTCAA	1	hsa-miR-1262	miRNA	15	39	53	0	0	1	0	0	0	0.560691	0	0	0	-0.834721	0	1	1.78351
id 56	CCTCAGGGCTGTAGAACAGGGCT	1	hsa-miR-1266	miRNA	23	22	44	132	175	27	47	8.07574	14.7967	15.1387	19.8741	3.0136	3.88721	3.92017	4.31282	1.83224	1.3128
id 57	CCCAGCTACTTTGGAGGCTGAGG	2	hsa-miR-1268	miRNA	23	40	62	0	0	1	0	0	0	0.560691	0	0	0	-0.834721	0	1	1.78351
id 58	CCTGTGGTCCCAGCTACT	1	hsa-miR-1268	miRNA	18	32	49	0	0	24	0	0	0	13.4566	0	0	0	3.75024	0	1	-13.4566
id 59	GCTAGTTGGGAGGCTGAGGCA	1	hsa-miR-1268b	miRNA	21	49	69	0	0	28	0	0	0	15.6994	0	0	0	3.97263	0	1	-15.6994
id 61	CTGGACTGAGCCGTGCTACT	2	hsa-miR-1269	miRNA	20	76	95	2	5	1	1	0.12236	0.422764	0.560691	0.422853	-3.0308	-1.24208	-0.834721	-1.24177	3.45509	-1.32597
id 60	AGTTGGCATGGCTCAGTCCAAGT	1	hsa-miR-1269	miRNA	23	34	56	12	0	0	0	0.734159	0	0	0	-0.445837	0	0	0	1.3621	1
id 62	CTGGACTGAGCCATGCTACT	1	hsa-miR-1269b	miRNA	20	18	37	16073	9600	836	1527	983.344	811.706	468.738	645.697	9.94155	9.66481	8.87264	9.33471	-1.21145	1.37752
id 63	TCGGATCCGTCTGAGCTTGGCT	1	hsa-miR-127	miRNA	22	66	87	2	0	1099	2066	0.12236	0	616.2	873.615	-3.0308	0	9.26725	9.77085	8.17262	1.41775
id 64	TACTGGAGATATGGAAGAGCTGTGTT	1	hsa-miR-1270-1	miRNA	26	20	45	0	26	0	0	0	2.19837	0	0	0	1.13644	0	0	2.19837	1
id 65	CTGAGGCAGGAGAATTGCTTGAACCCGG	1	hsa-miR-1273	miRNA	28	9	36	0	113	0	29	0	9.55446	0	12.2627	0	3.25617	0	3.61621	9.55446	12.2627
id 66	CTGCACTCCAGCCTGGGCG	4	hsa-miR-1273	miRNA	19	71	89	7	0	0	22	0.428259	0	0	9.30277	-1.22344	0	0	3.21766	2.33503	9.30277
id 67	CTGGGCGACAAAGCAAGACTCTTTCT	3	hsa-miR-1273	miRNA	26	83	108	0	26	0	0	0	2.19837	0	0	0	1.13644	0	0	2.19837	1
id 68	TGCACTGCAGCCTGGGCGA	1	hsa-miR-1273c	miRNA	19	5	23	13	0	0	0	0.795338	0	0	0	-0.330359	0	0	0	1.25733	1
id 69	CAGAGTCTCGTTCTGTTGCCC	2	hsa-miR-1273c	miRNA	21	58	78	248	96	34	0	15.1726	8.11706	19.0635	0	3.9234	3.02096	4.25274	0	-1.86922	-19.0635
id 70	CAGTGAGCCAAGATCGTG	3	hsa-miR-1273d	miRNA	18	40	57	0	30	0	13	0	2.53658	0	5.49709	0	1.34289	0	2.45867	2.53658	5.49709
id 71	GAACCCATGAGGTTGAGGCTGC	2	hsa-miR-1273d	miRNA	22	19	40	0	29	0	0	0	2.45203	0	0	0	1.29398	0	0	2.45203	1
id 72	CCACTGCACTTCAGCCTGGG	1	hsa-miR-1273d	miRNA	20	58	77	0	0	60	19	0	0	33.6415	8.03421	0	0	5.07217	3.00616	1	-4.18728
id 73	AGGCTGAGGTGGGAGGAT	2	hsa-miR-1273f	miRNA	18	4	21	1	0	0	0	0.0611799	0	0	0	-4.0308	0	0	0	16.3452	1
id 74	GGGAGGATTGCTTGAGCCT	1	hsa-miR-1273f	miRNA	19	14	32	16	0	0	0	0.978878	0	0	0	-0.030799	0	0	0	1.02158	1
id 75	GGAGCTGAGGTGGGAGGATTG	1	hsa-miR-1273g	miRNA	21	4	24	0	20	0	0	0	1.69106	0	0	0	0.757924	0	0	1.69106	1
id 76	GTGTGGGGGAGAGGCTGTC	1	hsa-miR-1275	miRNA	19	25	43	238	155	0	0	14.5608	13.1057	0	0	3.86402	3.71212	0	0	-1.11103	1
id 78	TGTCTCCACTGAGCACTTGGGC	2	hsa-miR-1276	miRNA	22	58	79	0	23	0	0	0	1.94471	0	0	0	0.959557	0	0	1.94471	1
id 77	TAAAGAGCCCTGTGGAGACACC	1	hsa-miR-1276	miRNA	22	21	42	266	332	0	17	16.2738	28.0715	0	7.1885	4.02448	4.81103	0	2.84569	1.72495	7.1885
id 79	TATATATATATATGTACGTAT	1	hsa-miR-1277	miRNA	21	20	40	20	0	0	0	1.2236	0	0	0	0.291129	0	0	0	-1.2236	1
id 80	TCCCACCGCTGCCACC	1	hsa-miR-1280	miRNA	16	14	29	6	1	0	0	0.367079	0.0845528	0	0	-1.44584	-3.564	0	0	-4.34142	1
id 81	CGGGGCCGTAGCACTGTCTGAGA	1	hsa-miR-128-1	miRNA	23	24	46	2643	2395	75	253	161.698	202.504	42.0519	106.982	7.33716	7.66181	5.3941	6.74122	1.25236	2.54405
id 83	TCACAGTGAACCGGTCTCTTT	2	hsa-miR-128-1	miRNA	21	59	79	2528	1877	233	329	154.663	158.706	130.641	139.119	7.27298	7.31021	7.02947	7.12017	1.02614	1.06489
id 82	TGTTCCTGAGCTGTTGGATT	3	hsa-miR-128-1	miRNA	20	4	23	60	32	0	0	3.67079	2.70569	0	0	1.87609	1.436	0	0	-1.35669	1
id 84	TGGGTTCCTCCTTCTTCTCGTTTGC	1	hsa-miR-1282	miRNA	25	1	25	0	0	43	16	0	0	24.1097	6.76565	0	0	4.59154	2.75823	1	-3.56355
id 88	ATCTCACTTTGTTGCCCAGGCT	3	hsa-miR-1285-1	miRNA	22	22	43	0	19	0	0	0	1.6065	0	0	0	0.683923	0	0	1.6065	1
id 87	CCAGGCTGGTCTCAAACTC	2	hsa-miR-1285-1	miRNA	19	37	55	41	44	0	20	2.50837	3.72032	0	8.45706	1.32675	1.89543	0	3.08016	1.48316	8.45706
id 89	TTTATTATTTGTAGAGA	4	hsa-miR-1285-1	miRNA	17	1	17	0	0	0	1	0	0	0	0.422853	0	0	0	-1.24177	1	-2.36489
id 86	TCTGGGCAACAAAGTGAGACC	1	hsa-miR-1285-1	miRNA	21	60	80	125	56	0	64	7.64748	4.73495	0	27.0626	2.93499	2.24335	0	4.75823	-1.61511	27.0626
id 91	GCATTTTGGGAGGCCG	1	hsa-miR-1285-2	miRNA	16	6	21	0	0	1	0	0	0	0.560691	0	0	0	-0.834721	0	1	1.78351
id 92	TGCAGGACCAAGATGAGCCCT	1	hsa-miR-1286	miRNA	21	56	76	206	220	31	23	12.6031	18.6016	17.3814	9.72562	3.6557	4.21736	4.11948	3.28179	1.47596	-1.78718
id 93	TGCTGGATCAGTGGTTCGAGTC	1	hsa-miR-1287	miRNA	22	25	46	79	208	0	0	4.83321	17.587	0	0	2.27298	4.13644	0	0	3.63878	1
id 94	TGCAGACTCTTGGTTTCCACCC	1	hsa-miR-1289-1	miRNA	22	50	71	20	52	0	0	1.2236	4.39674	0	0	0.291129	2.13644	0	0	3.59329	1
id 96	TCGCGCCCCGGCTCCCGTT	1	hsa-miR-1292	miRNA	19	52	70	10	24	0	0	0.611799	2.02927	0	0	-0.708871	1.02096	0	0	3.31688	1
id 95	TGGGAACGGGTTCCGGCAGACGCTG	2	hsa-miR-1292	miRNA	25	12	36	0	11	0	0	0	0.93008	0	0	0	-0.104573	0	0	-1.07518	1
id 97	GTGAGGTTGGCATTGTTGTCT	1	hsa-miR-1294	miRNA	21	58	78	35	19	0	0	2.1413	1.6065	0	0	1.09848	0.683923	0	0	-1.33289	1
id 98	TTAGGGCCCTGGCTCCATCTCC	1	hsa-miR-1296	miRNA	22	25	46	342	219	0	9	20.9235	18.5171	0	3.80568	4.38705	4.21078	0	1.92815	-1.12996	3.80568
id 100	GCAGTGTTCTGGAATCCTACGTGAGG	1	hsa-miR-1299	miRNA	26	17	42	0	0	28	0	0	0	15.6994	0	0	0	3.97263	0	1	-15.6994
id 99	GCAGTGTTCTGGAATTCTGTGTGAGGG	2	hsa-miR-1299	miRNA	27	65	91	21	0	0	22	1.28478	0	0	9.30277	0.361518	0	0	3.21766	-1.28478	9.30277
id 101	TTGCAGCTGCCTGGGAGTGACTT	1	hsa-miR-1301	miRNA	23	57	79	163	19	54	0	9.97232	1.6065	30.2773	0	3.31793	0.683923	4.92017	0	-6.20747	-30.2773
id 102	AGCGAGACCTCAACTCTACAATT	1	hsa-miR-1303	miRNA	23	23	45	106	225	0	0	6.48507	19.0244	0	0	2.69712	4.24978	0	0	2.93357	1
id 103	TTTTAGAGACGGGGTCTTGCTCT	2	hsa-miR-1303	miRNA	23	60	82	76	107	0	0	4.64967	9.04714	0	0	2.21713	3.17746	0	0	1.94576	1
id 104	CTGGGCAACATAGCGAGA	3	hsa-miR-1303	miRNA	18	12	29	0	0	8	0	0	0	4.48553	0	0	0	2.16528	0	1	-4.48553
id 105	CCACCTCCCCTGCAAACGTC	1	hsa-miR-1306	miRNA	20	24	43	44	67	0	0	2.69191	5.66503	0	0	1.42863	2.50208	0	0	2.10446	1
id 106	GACGTTGGCTCTGGTGGTGAT	2	hsa-miR-1306	miRNA	21	63	83	27	0	0	0	1.65186	0	0	0	0.724088	0	0	0	-1.65186	1
id 108	ACTCGGCGTGGCGTCGGTCGTGG	1	hsa-miR-1307	miRNA	23	89	111	1757	1546	51	115	107.493	130.719	28.5953	48.6281	6.7481	7.03032	4.8377	5.60372	1.21607	1.70057
id 107	TCGACCGGACCTCGACCGGCTC	2	hsa-miR-1307	miRNA	22	50	71	468	370	5	558	28.6322	31.2845	2.80346	235.952	4.83957	4.96738	1.48721	7.88235	1.09263	84.1647
id 109	CAGTGCAATGTTAAAAGGGC	1	hsa-miR-130a	miRNA	20	64	83	2	0	79	147	0.12236	0	44.2946	62.1594	-3.0308	0	5.46906	5.9579	8.17262	1.40332
id 111	ACTCTTTCCCTGTTGCACTACT	2	hsa-miR-130b	miRNA	22	22	43	295	452	77	57	18.0481	38.2178	43.1732	24.1026	4.17377	5.25617	5.43207	4.59112	2.11756	-1.79123
id 110	CAGTGCAATGATGAAAGGGC	1	hsa-miR-130b	miRNA	20	60	79	2037	1922	138	189	124.623	162.51	77.3754	79.9193	6.96143	7.34439	6.2738	6.32047	1.30401	1.03288
id 112	TAACAGTCTACAGCCATGGTCG	1	hsa-miR-132	miRNA	22	68	89	98	0	0	0	5.99563	0	0	0	2.58391	0	0	0	-5.99563	1
id 113	TCAAAACTGAGGGGCATTTTCTGT	1	hsa-miR-1323	miRNA	24	20	43	13	0	0	0	0.795338	0	0	0	-0.330359	0	0	0	1.25733	1
id 114	TGTGACTGGTTGACCAGAGGGG	1	hsa-miR-134	miRNA	22	17	38	1	3	0	0	0.0611799	0.253658	0	0	-4.0308	-1.97904	0	0	4.14611	1
id 115	CTCCTGGGGCCCGCACTCTCGC	1	hsa-miR-1343	miRNA	22	61	82	89	101	48	35	5.44501	8.53983	26.9132	14.7999	2.44493	3.09421	4.75024	3.88751	1.56838	-1.81848
id 116	CATCATCGTCTCAAATGAGTCT	1	hsa-miR-136	miRNA	22	58	79	0	0	68	14	0	0	38.127	5.91994	0	0	5.25274	2.56558	1	-6.44044
id 117	AGCTGGTGTTGTGAATCAGGCCG	1	hsa-miR-138-1	miRNA	23	32	54	12	0	0	0	0.734159	0	0	0	-0.445837	0	0	0	1.3621	1
id 119	GGCCGACGAGCAGCGCAT	2	hsa-miR-138-2	miRNA	18	37	54	0	0	0	1	0	0	0	0.422853	0	0	0	-1.24177	1	-2.36489
id 121	ACCACAGGGTAGAACCACGGAC	1	hsa-miR-140	miRNA	22	72	93	4021	2232	462	324	246.004	188.722	259.039	137.004	7.94254	7.56012	8.01703	7.09808	-1.30353	-1.89074
id 120	CAGTGGTTTTACCCTATGGTAG	2	hsa-miR-140	miRNA	22	32	53	22	0	0	0	1.34596	0	0	0	0.428633	0	0	0	-1.34596	1
id 124	TGGTCTAATTGTGAAGCTC	4	hsa-miR-141	miRNA	19	48	66	122	110	0	0	7.46394	9.3008	0	0	2.89994	3.21736	0	0	1.2461	1
id 125	CTGTCGGCCGGCCCTGGGTC	3	hsa-miR-141	miRNA	20	6	25	286	239	0	0	17.4974	20.2081	0	0	4.12907	4.33686	0	0	1.15492	1
id 122	CATCTTCCAGTACAGTGTTGGA	2	hsa-miR-141	miRNA	22	26	47	1548	1184	37	130	94.7064	100.11	20.7456	54.9709	6.56539	6.64545	4.37473	5.7806	1.05706	2.64976
id 123	TAACACTGTCTGGTAAAGATG	1	hsa-miR-141	miRNA	21	68	88	51524	38959	2549	4488	3152.23	3294.09	1429.2	1897.77	11.6222	11.6857	10.481	10.8901	1.045	1.32785
id 126	AGTGTTTCCTACTTTATGGATG	2	hsa-miR-142	miRNA	22	64	85	0	0	0	62	0	0	0	26.2169	0	0	0	4.71243	1	26.2169
id 127	CCCATAAAGTAGAAAGCACT	1	hsa-miR-142	miRNA	20	23	42	18	5	709	844	1.10124	0.422764	397.53	356.888	0.139126	-1.24208	8.63492	8.47933	-2.60485	-1.11388
id 128	TGAGATGAAGCACTGTAGCT	1	hsa-miR-143	miRNA	20	70	89	980	570	22941	38825	59.9563	48.1951	12862.8	16417.3	5.90584	5.59081	13.6509	14.0029	-1.24403	1.27634
id 129	TACAGTATAGATGATGTACT	2	hsa-miR-144	miRNA	20	61	80	0	0	18	87	0	0	10.0924	36.7882	0	0	3.3352	5.20117	1	3.64512
id 130	GGATATCATCATATACTGTAAGT	1	hsa-miR-144	miRNA	23	24	46	0	0	44	78	0	0	24.6704	32.9825	0	0	4.62471	5.04363	1	1.33693
id 131	ATTCCTGGAAATACTGTTCTT	1	hsa-miR-145	miRNA	21	65	85	0	0	0	23	0	0	0	9.72562	0	0	0	3.28179	1	9.72562
id 132	CTCCGTTTGCCTGTTTCGCTGA	1	hsa-miR-1468	miRNA	22	22	43	130	76	0	27	7.95338	6.42601	0	11.417	2.99157	2.68392	0	3.51312	-1.23769	11.417
id 133	TGAGAACTGAATTCCATGGGTT	1	hsa-miR-146a	miRNA	22	30	51	23	19	0	0	1.40714	1.6065	0	0	0.492763	0.683923	0	0	1.14168	1
id 134	TGAGAACTGAATTCCATAGGCTGT	1	hsa-miR-146b	miRNA	24	18	41	22861	17772	1540	2157	1398.63	1502.67	863.465	912.094	10.4498	10.5533	9.75399	9.83304	1.07439	1.05632
id 135	GCCCTGTGGACTCAGTTCTGGT	2	hsa-miR-146b	miRNA	22	55	76	101	44	22	18	6.17917	3.72032	12.3352	7.61136	2.62741	1.89543	3.62471	2.92815	-1.66092	-1.62063
id 137	AAAGTTCTGAGACACTCCGACT	2	hsa-miR-148a	miRNA	22	15	36	29839	28982	1297	1987	1825.55	2450.51	727.217	840.209	10.8341	11.2589	9.50624	9.7146	1.34234	1.15538
id 136	TCAGTGCACTACAGAACTTTGTC	1	hsa-miR-148a	miRNA	23	53	75	985890	872300	50664	88192	60316.6	73755.4	28406.9	37292.3	15.8803	16.1705	14.794	15.1866	1.2228	1.31279
id 139	GTGGCTCTCTGAAAG	3	hsa-miR-148b	miRNA	15	57	71	12	0	0	0	0.734159	0	0	0	-0.445837	0	0	0	1.3621	1
id 140	GAAGTTCTGTTATACACTCAGGCT	2	hsa-miR-148b	miRNA	24	33	56	1081	905	82	75	66.1354	76.5202	45.9767	31.714	6.04735	6.25777	5.52283	4.98705	1.15702	-1.44973
id 138	TCAGTGCATCACAGAACTTTGT	1	hsa-miR-148b	miRNA	22	72	93	2674	1915	122	198	163.595	161.919	68.4044	83.7249	7.35398	7.33912	6.09602	6.38759	-1.01035	1.22397
id 141	TCTGGCTCCGTGTCTTCACTCCC	1	hsa-miR-149	miRNA	23	24	46	492	417	25	52	30.1005	35.2585	14.0173	21.9884	4.91172	5.1399	3.80914	4.45867	1.17136	1.56866
id 142	GAGGGAGGGACGGGGGCTGTGC	2	hsa-miR-149	miRNA	22	64	85	15	0	0	0	0.917698	0	0	0	-0.123908	0	0	0	1.08968	1
id 144	TCTCCCAACCCTTGTACCAGTG	1	hsa-miR-150	miRNA	22	25	46	40	63	2447	1964	2.4472	5.32682	1372.01	830.484	1.29113	2.41328	10.4221	9.69781	2.17671	-1.65206
id 143	GCCTGGGGGACAGGG	2	hsa-miR-150	miRNA	15	69	83	1	1	9	17	0.0611799	0.0845528	5.04622	7.1885	-4.0308	-3.564	2.3352	2.84569	1.38204	1.42453
id 145	TCGAGGAGCTCACAGTCTAGT	2	hsa-miR-151	miRNA	21	20	40	20184	16510	1726	2716	1234.85	1395.97	967.754	1148.47	10.2701	10.447	9.9185	10.1655	1.13047	1.18674
id 146	CTAGACTGAAGCTCCTTGAGGA	1	hsa-miR-151	miRNA	22	56	77	100446	75028	13027	18776	6145.27	6343.82	7304.13	7939.49	12.5853	12.6311	12.8345	12.9548	1.03231	1.08699
id 147	TCGAGGAGCTCACAGTCTAG	1	hsa-miR-151b	miRNA	20	69	88	205	131	40	26	12.5419	11.0764	22.4277	10.9942	3.64868	3.46942	4.48721	3.45867	-1.1323	-2.03996
id 148	AGGTTCTGTGATACACTCCGACT	1	hsa-miR-152	miRNA	23	25	47	0	33	0	0	0	2.79024	0	0	0	1.48039	0	0	2.79024	1
id 149	TCAGTGCATGACAGAACTTGG	2	hsa-miR-152	miRNA	21	63	83	15	22	0	0	0.917698	1.86016	0	0	-0.123908	0.895427	0	0	2.02699	1
id 150	TTGCATAGTCACAAAAGTGATC	1	hsa-miR-153-1	miRNA	22	63	84	115	135	0	0	7.03569	11.4146	0	0	2.81469	3.51281	0	0	1.62239	1
id 153	GCCAGGGAACAGCAGCAACATGGG	2	hsa-miR-1538	miRNA	24	6	29	15	0	0	0	0.917698	0	0	0	-0.123908	0	0	0	1.08968	1
id 152	CGGCCCGGGCTGCTGCTGTTCCT	1	hsa-miR-1538	miRNA	23	48	70	128	30	0	0	7.83102	2.53658	0	0	2.9692	1.34289	0	0	-3.08723	1
id 154	TAGCAGCACATAATGGTTTGT	1	hsa-miR-15a	miRNA	21	23	43	1836	971	58	64	112.326	82.1007	32.5201	27.0626	6.81155	6.35932	5.02326	4.75823	-1.36815	-1.20166
id 155	TTGAGGCCTTAAAGTACTG	2	hsa-miR-15b	miRNA	19	10	28	17	125	0	35	1.04006	10.5691	0	14.7999	0.0566638	3.40178	0	3.88751	10.162	14.7999
id 158	CGAATCATTATTTGCTGCTC	3	hsa-miR-15b	miRNA	20	67	86	0	70	0	0	0	5.91869	0	0	0	2.56528	0	0	5.91869	1
id 156	TAGCAGCACATCATGGTTTACA	1	hsa-miR-15b	miRNA	22	29	50	843	1387	78	157	51.5746	117.275	43.7339	66.388	5.68859	6.87375	5.45068	6.05285	2.27388	1.518
id 157	TGCTACAGTCAAGATG	4	hsa-miR-15b	miRNA	16	51	66	0	19	0	0	0	1.6065	0	0	0	0.683923	0	0	1.6065	1
id 164	ACTGCAGTGAAGGCACTTGTA	2	hsa-miR-17	miRNA	21	60	80	162	259	0	0	9.91114	21.8992	0	0	3.30905	4.4528	0	0	2.20955	1
id 165	CAAAGTGCTTACAGTGCAGGTAG	1	hsa-miR-17	miRNA	23	23	45	699	910	77	24	42.7647	76.943	43.1732	10.1485	5.41835	6.26572	5.43207	3.34319	1.79922	-4.25416
id 167	ACCATCGACCGTTGATTGTACC	2	hsa-miR-181a-1	miRNA	22	73	94	18	29	26	20	1.10124	2.45203	14.578	8.45706	0.139126	1.29398	3.86572	3.08016	2.22661	-1.72376
id 166	AACATTCAACGCTGTCGGTGAGT	1	hsa-miR-181a-1	miRNA	23	33	55	46400	29700	6268	7522	2838.75	2511.22	3514.41	3180.7	11.471	11.2942	11.7791	11.6351	-1.13043	-1.10492
id 168	ACCACTGACCGTTGACTGTACC	2	hsa-miR-181a-2	miRNA	22	86	107	11353	5394	530	648	694.575	456.078	297.166	274.009	9.43999	8.83314	8.21513	8.09808	-1.52293	-1.08451
id 170	AACATTCATTGCTGTCGGTGGGT	1	hsa-miR-181b-1	miRNA	23	45	67	9758	5422	479	711	596.993	458.445	268.571	300.649	9.22157	8.8406	8.06916	8.23193	-1.30221	1.11944
id 172	ACCATCGACCGTTGAGTGGACC	2	hsa-miR-181c	miRNA	22	75	96	6	0	0	0	0.367079	0	0	0	-1.44584	0	0	0	2.72421	1
id 173	AACATTCAACCTGTCGGTGAGTT	1	hsa-miR-181c	miRNA	23	36	58	86	21	110	32	5.26147	1.77561	61.6761	13.5313	2.39547	0.828313	5.94664	3.75823	-2.96319	-4.55803
id 174	AACATTCATTGTTGTCGGTGGGTT	1	hsa-miR-181d	miRNA	24	45	68	26	0	0	0	1.59068	0	0	0	0.669641	0	0	0	-1.59068	1
id 176	TTTGGCAATGGTAGAACTCACACT	1	hsa-miR-182	miRNA	24	32	55	4301019	2623786	405110	503978	263136	221848	227142	213109	18.0054	17.7592	17.7932	17.7012	-1.18611	-1.06585
id 175	GTGGTTCTAGACTTGCCAACT	2	hsa-miR-182	miRNA	21	75	95	48	0	0	0	2.93663	0	0	0	1.55416	0	0	0	-2.93663	1
id 177	TATGGCACTGGTAGAATTCACTG	1	hsa-miR-183	miRNA	23	36	58	72508	49383	5949	8234	4436.03	4175.47	3335.55	3481.77	12.1151	12.0277	11.7037	11.7656	-1.0624	1.04384
id 178	TGAATTACCGAAGGGCCATAA	2	hsa-miR-183	miRNA	21	76	96	177	44	0	0	10.8288	3.72032	0	0	3.43681	1.89543	0	0	-2.91073	1
id 179	TGGACGGAGAACTGATAAGGGT	1	hsa-miR-184	miRNA	22	62	83	45	25	28	25	2.75309	2.11382	15.6994	10.5713	1.46105	1.07985	3.97263	3.40208	-1.30243	-1.48509
id 180	TGGAGAGAAAGGCAGTTCCTGA	2	hsa-miR-185	miRNA	22	24	45	0	10	0	0	0	0.845528	0	0	0	-0.242076	0	0	-1.18269	1
id 181	AGGGGCTGGCTTTCCTCTGGT	1	hsa-miR-185	miRNA	21	59	79	48	0	0	0	2.93663	0	0	0	1.55416	0	0	0	-2.93663	1
id 182	CAAAGAATTCTCCTTTTGGGCT	1	hsa-miR-186	miRNA	22	24	45	22991	16486	1953	2753	1406.59	1393.94	1095.03	1164.11	10.458	10.4449	10.0968	10.185	-1.00907	1.06309
id 183	TCGTGTCTTGTGTTGCAGC	1	hsa-miR-187	miRNA	19	80	98	22	0	0	0	1.34596	0	0	0	0.428633	0	0	0	-1.34596	1
id 184	CTCCCACATGCAGGGTTTGCA	1	hsa-miR-188	miRNA	21	63	83	0	38	0	0	0	3.213	0	0	0	1.68392	0	0	3.213	1
id 185	CATCCCTTGCATGGTGGAGGG	2	hsa-miR-188	miRNA	21	24	44	23	0	0	0	1.40714	0	0	0	0.492763	0	0	0	-1.40714	1
id 186	ACTGCCCTAAGTGCTCCTTCTGG	2	hsa-miR-18a	miRNA	23	56	78	20	42	0	22	1.2236	3.55122	0	9.30277	0.291129	1.82831	0	3.21766	2.90227	9.30277
id 187	TAAGGTGCATCTAGTGCAGATAG	1	hsa-miR-18a	miRNA	23	15	37	135	78	10	95	8.25928	6.59511	5.60691	40.1711	3.04602	2.7214	2.48721	5.32808	-1.25233	7.16456
id 188	TGATATGTTTGATATATTAGGTTG	1	hsa-miR-190	miRNA	24	24	47	67	92	0	22	4.09905	7.77885	0	9.30277	2.03529	2.95956	0	3.21766	1.89772	9.30277
id 189	CCGGCCGCCGGCTCCGCCCCG	1	hsa-miR-1908	miRNA	21	58	78	5	0	0	0	0.305899	0	0	0	-1.70887	0	0	0	3.26905	1
id 190	TGATATGTTTGATATTGGGTTG	1	hsa-miR-190b	miRNA	22	20	41	327	467	35	134	20.0058	39.4861	19.6242	56.6623	4.32235	5.30327	4.29456	5.82432	1.97373	2.88737
id 192	CCAACGGCTGGACAGCGGG	3	hsa-miR-191	miRNA	19	6	24	12	0	0	0	0.734159	0	0	0	-0.445837	0	0	0	1.3621	1
id 191	CAACGGAATCCCAAAAGCAGCTG	1	hsa-miR-191	miRNA	23	25	47	876047	767930	59916	81694	53596.4	64930.6	33594.4	34544.6	15.7098	15.9866	15.0359	15.0762	1.21147	1.02828
id 193	CTGCGCTTGGATTTCGTCCC	2	hsa-miR-191	miRNA	20	68	87	364	232	25	0	22.2695	19.6162	14.0173	0	4.477	4.29398	3.80914	0	-1.13526	-14.0173
id 194	CCAGTCCTGTGCCTGCCGCCT	1	hsa-miR-1910	miRNA	21	21	41	280	449	27	0	17.1304	37.9642	15.1387	0	4.09848	5.24657	3.92017	0	2.21619	-15.1387
id 195	CCGGCAGAGGAGGCTGCAGAGG	1	hsa-miR-1913	miRNA	22	21	42	0	18	0	0	0	1.52195	0	0	0	0.605921	0	0	1.52195	1
id 196	CTGACCTATGAATTGACAGCC	1	hsa-miR-192	miRNA	21	33	53	37076	26940	4420	5717	2268.31	2277.85	2478.26	2417.45	11.1474	11.1535	11.2751	11.2393	1.00421	-1.02515
id 198	TGGGTCTTTGCGGGCGAGATG	2	hsa-miR-193a	miRNA	21	30	50	20	0	0	0	1.2236	0	0	0	0.291129	0	0	0	-1.2236	1
id 197	AACTGGCCTACAAAGTCCCAGT	1	hsa-miR-193a	miRNA	22	64	85	109	20	0	0	6.66861	1.69106	0	0	2.73739	0.757924	0	0	-3.94346	1
id 199	CGGGGTTTTGAGGGCGAGATGA	2	hsa-miR-193b	miRNA	22	23	44	29	41	0	0	1.77422	3.46666	0	0	0.827182	1.79355	0	0	1.95391	1
id 200	AACTGGCCCTCAAAGTCCCGCT	1	hsa-miR-193b	miRNA	22	60	81	3588	2755	134	156	219.513	232.943	75.1327	65.9651	7.77817	7.86383	6.23137	6.04363	1.06118	-1.13898
id 201	TGTAACAGCAACTCCATGTGGA	1	hsa-miR-194-1	miRNA	22	24	45	280	109	30	0	17.1304	9.21625	16.8207	0	4.09848	3.20418	4.07217	0	-1.85871	-16.8207
id 203	CCAATATTGGCTGTGCTGCTCCA	1	hsa-miR-195	miRNA	23	62	84	1169	1204	94	96	71.5193	101.802	52.705	40.5939	6.16026	6.66962	5.71987	5.34319	1.42341	-1.29835
id 204	TAGCAGCACAGAAATATTGGC	2	hsa-miR-195	miRNA	21	24	44	795	633	24	0	48.638	53.5219	13.4566	0	5.60401	5.74206	3.75024	0	1.10041	-13.4566
id 205	TAGGTAGTTTCATGTTGTTGGG	1	hsa-miR-196a-1	miRNA	22	16	37	0	12	0	0	0	1.01463	0	0	0	0.020958	0	0	1.01463	1
id 206	TAGGTAGTTTCATGTTGTTGGGA	1	hsa-miR-196a-2	miRNA	23	34	56	128	62	0	0	7.83102	5.24227	0	0	2.9692	2.39019	0	0	-1.49382	1
id 207	TAGGTAGTTTCCTGTTGTTGGGA	1	hsa-miR-196b	miRNA	23	24	46	785	580	0	27	48.0262	49.0406	0	11.417	5.58575	5.6159	0	3.51312	1.02112	11.417
id 208	CGGGTAGAGAGGGCAGTGGGAGG	2	hsa-miR-197	miRNA	23	18	40	35	40	0	47	2.1413	3.38211	0	19.8741	1.09848	1.75792	0	4.31282	1.57947	19.8741
id 209	TTCACCACCTTCTCCACCCAGC	1	hsa-miR-197	miRNA	22	57	78	2701	2867	142	65	165.247	242.413	79.6182	27.4855	7.36848	7.92132	6.31503	4.7806	1.46697	-2.89674
id 210	CCTCCTGCCCTCCTTGCTGTAG	1	hsa-miR-1976	miRNA	22	42	63	0	17	0	0	0	1.4374	0	0	0	0.523458	0	0	1.4374	1
id 212	ACAGTAGTCTGCACATTGGTT	1	hsa-miR-199a-1	miRNA	21	56	76	35	70	180	171	2.1413	5.91869	100.924	72.3079	1.09848	2.56528	6.65713	6.17608	2.76407	-1.39576
id 211	CCCAGTGTTCAGACTACCTGTT	2	hsa-miR-199a-1	miRNA	22	15	36	9	0	0	9	0.550619	0	0	3.80568	-0.860874	0	0	1.92815	1.81614	3.80568
id 213	CCCAGTGTTCAGACTACCTGTTC	2	hsa-miR-199a-2	miRNA	23	40	62	7	0	0	15	0.428259	0	0	6.3428	-1.22344	0	0	2.66512	2.33503	6.3428
id 216	CCCAGTGTTTAGACTATCTGTTC	2	hsa-miR-199b	miRNA	23	35	57	21	0	19	0	1.28478	0	10.6531	0	0.361518	0	3.41321	0	-1.28478	-10.6531
id 218	TTGTTTGCAGTCCTCTGTT	2	hsa-miR-19a	miRNA	19	4	22	0	48	0	0	0	4.05853	0	0	0	2.02096	0	0	4.05853	1
id 217	TGTGCAAATCTATGCAAAACTG	1	hsa-miR-19a	miRNA	22	58	79	3709	3500	25	1020	226.916	295.935	14.0173	431.31	7.82602	8.20913	3.80914	8.75258	1.30416	30.7699
id 219	TAGTTTTGCATAGTTGCACT	3	hsa-miR-19a	miRNA	20	22	41	14	0	0	0	0.856518	0	0	0	-0.223444	0	0	0	1.16752	1
id 220	TGTGCAAATCCATGCAAAACTG	2	hsa-miR-19b	miRNA	22	63	84	7313	5329	483	2345	447.408	450.582	270.814	991.591	8.80545	8.81564	8.08116	9.9536	1.00709	3.66152
id 221	TACTGAACACTGTTCTATGGTT	1	hsa-miR-19b-1	miRNA	22	3	24	0	29	0	0	0	2.45203	0	0	0	1.29398	0	0	2.45203	1
id 225	GTGCTGGATTTCCCAGCTTGACTCTAACACTG	3	hsa-miR-200a	miRNA	32	39	70	0	16	0	0	0	1.35284	0	0	0	0.435996	0	0	1.35284	1
id 223	CATCTTACCGGACAGTGCTGGA	2	hsa-miR-200a	miRNA	22	25	46	576	408	0	82	35.2396	34.4975	0	34.674	5.13913	5.10842	0	5.11578	-1.02151	34.674
id 224	TAACACTGTCTGGTAACGATGTT	1	hsa-miR-200a	miRNA	23	63	85	1586	783	35	99	97.0313	66.2048	19.6242	41.8625	6.60038	6.04886	4.29456	5.38759	-1.46562	2.13321
id 227	CATCTTACTGGGCAGCATTGGA	2	hsa-miR-200b	miRNA	22	30	51	340	310	56	59	20.8012	26.2114	31.3987	24.9483	4.37859	4.71212	4.97263	4.64087	1.26009	-1.25855
id 226	TAATACTGCCTGGTAATGATGAC	1	hsa-miR-200b	miRNA	23	66	88	9914	6834	1657	2823	606.537	577.834	929.066	1193.71	9.24445	9.17451	9.85964	10.2212	-1.04967	1.28485
id 229	TAATACTGCCGGGTAATGATGGA	1	hsa-miR-200c	miRNA	23	53	75	2698	2130	102	90	165.063	180.097	57.1905	38.0568	7.36688	7.49263	5.8377	5.25008	1.09108	-1.50277
id 228	GTGCGGTTGGGAGTCTC	2	hsa-miR-200c	miRNA	17	36	52	100	54	0	0	6.11799	4.56585	0	0	2.61306	2.19088	0	0	-1.33995	1
id 231	AGTGGTTCTTAACAGTTCAAC	2	hsa-miR-203	miRNA	21	36	56	14	0	0	0	0.856518	0	0	0	-0.223444	0	0	0	1.16752	1
id 230	GTGAAATGTTTAGGACCACT	1	hsa-miR-203	miRNA	20	74	93	3225	2714	264	645	197.305	229.476	148.023	272.74	7.62428	7.8422	7.20967	8.09138	1.16305	1.84256
id 232	TTCCCTTTGTCATCCTATGCCT	1	hsa-miR-204	miRNA	22	42	63	596	176	155	127	36.4632	14.8813	86.9072	53.7024	5.18837	3.89543	6.4414	5.74691	-2.45027	-1.61831
id 233	TCCTTCATTCCACCGGAGTCTGT	1	hsa-miR-205	miRNA	23	43	65	0	11	0	0	0	0.93008	0	0	0	-0.104573	0	0	-1.07518	1
id 235	TAAAGTGCTTATAGTGCAGGTAG	1	hsa-miR-20a	miRNA	23	17	39	510	544	68	81	31.2017	45.9967	38.127	34.2511	4.96355	5.52346	5.25274	5.09808	1.47417	-1.11316
id 234	CTGCATTATGAGCACTTAAAGT	2	hsa-miR-20a	miRNA	22	54	75	21	0	0	0	1.28478	0	0	0	0.361518	0	0	0	-1.28478	1
id 237	TAGCTTATCAGACTGATGTTGAC	1	hsa-miR-21	miRNA	23	17	39	146833	128692	9591	19868	8983.22	10881.3	5377.59	8401.25	13.133	13.4096	12.3927	13.0364	1.21129	1.56227
id 236	CAACACCAGTCGATGGGCTGT	2	hsa-miR-21	miRNA	21	55	75	9531	7697	528	1351	583.105	650.803	296.045	571.275	9.18761	9.34608	8.20967	9.15804	1.1161	1.92969
id 238	TGTACCACCTTGTCGGG	3	hsa-miR-21	miRNA	17	0	16	0	11	0	0	0	0.93008	0	0	0	-0.104573	0	0	-1.07518	1
id 240	AGCCCCTGCCCACCGCACACTG	2	hsa-miR-210	miRNA	22	37	58	105	208	34	32	6.42389	17.587	19.0635	13.5313	2.68345	4.13644	4.25274	3.75823	2.73775	-1.40885
id 239	CTGTGCGTGTGACAGCGGCTGA	1	hsa-miR-210	miRNA	22	75	96	802	798	108	172	49.0663	67.4731	60.5547	72.7307	5.61666	6.07624	5.92017	6.18449	1.37514	1.20108
id 241	CACCGCGGTCTTTTCCTCCCACT	1	hsa-miR-2110	miRNA	23	58	80	299	295	45	60	18.2928	24.9431	25.2311	25.3712	4.1932	4.64057	4.65713	4.66512	1.36355	1.00555
id 242	TTGGGGAAACGGCCGCTGAGTGAG	2	hsa-miR-2110	miRNA	24	17	40	64	14	0	0	3.91551	1.18374	0	0	1.9692	0.24335	0	0	-3.30775	1
id 243	TCATCAGAATTCATGGAGGCTA	1	hsa-miR-2115	miRNA	22	66	87	18	0	0	0	1.10124	0	0	0	0.139126	0	0	0	-1.10124	1
id 244	TCCTCCCATGCCAAGAACTCC	1	hsa-miR-2116	miRNA	21	59	79	19	19	0	0	1.16242	1.6065	0	0	0.217129	0.683923	0	0	1.38204	1
id 245	TAACAGTCTCCAGTCACGGCC	1	hsa-miR-212	miRNA	21	80	100	0	54	0	0	0	4.56585	0	0	0	2.19088	0	0	4.56585	1
id 246	ACCTTGGCTCTAGACTGCTTACTG	2	hsa-miR-212	miRNA	24	40	63	15	0	19	0	0.917698	0	10.6531	0	-0.123908	0	3.41321	0	1.08968	-10.6531
id 247	ATGACCTATGAATTGACAGACA	1	hsa-miR-215	miRNA	22	36	57	88	52	137	219	5.38383	4.39674	76.8147	92.6048	2.42863	2.13644	6.26331	6.53302	-1.2245	1.20556
id 248	TTGTGCTTGATCTAACCATGT	1	hsa-miR-218-1	miRNA	21	34	54	0	24	0	0	0	2.02927	0	0	0	1.02096	0	0	2.02927	1
id 250	GTCCAAACGCAATTCTCGA	2	hsa-miR-219-1	miRNA	19	35	53	59	80	0	0	3.60961	6.76422	0	0	1.85184	2.75792	0	0	1.87395	1
id 251	AGAGTTGAGTCTGGACGTCCCGA	1	hsa-miR-219-1	miRNA	23	71	93	472	320	23	0	28.8769	27.0569	12.8959	0	4.85184	4.75792	3.68884	0	-1.06727	-12.8959
id 252	ACTGATTGTCCAAACGCAATTCT	1	hsa-miR-219-2	miRNA	23	26	48	26	0	11	0	1.59068	0	6.16761	0	0.669641	0	2.62471	0	-1.59068	-6.16761
id 254	AAGCTGCCAGTTGAAGAACTGT	1	hsa-miR-22	miRNA	22	62	83	63879	48512	4348	5765	3908.11	4101.82	2437.89	2437.75	11.9323	12.002	11.2514	11.2513	1.04957	-1.00006
id 253	AGTTCTTCAGTGGCAAGCTTT	2	hsa-miR-22	miRNA	21	24	44	44	0	0	0	2.69191	0	0	0	1.42863	0	0	0	-2.69191	1
id 255	AGCTACATTGTCTGCTGGGTTTC	1	hsa-miR-221	miRNA	23	74	96	3758	2112	274	683	229.914	178.575	153.629	288.809	7.84495	7.48039	7.26331	8.17397	-1.28749	1.8799
id 256	ACCTGGCATACAATGTAGATTTCTGT	2	hsa-miR-221	miRNA	26	34	59	1481	552	874	782	90.6074	46.6731	490.044	330.671	6.50156	5.54452	8.93677	8.36925	-1.94132	-1.48197
id 258	AGCTACATCTGGCTACTGGGTCTC	1	hsa-miR-222	miRNA	24	78	101	38043	17323	1940	2057	2327.47	1464.71	1087.74	869.809	11.1845	10.5164	10.0871	9.76455	-1.58903	-1.25055
id 257	CTCAGTAGCCAGTGTAGATCC	2	hsa-miR-222	miRNA	21	40	60	129	0	26	38	7.8922	0	14.578	16.0684	2.98043	0	3.86572	4.00616	-7.8922	1.10224
id 260	TGTCAGTTTGTCAAATACCCC	2	hsa-miR-223	miRNA	21	77	97	1	0	0	30	0.0611799	0	0	12.6856	-4.0308	0	0	3.66512	16.3452	12.6856
id 259	TGACAAGCTGAGTTGGACACT	1	hsa-miR-223	miRNA	21	43	63	0	0	0	33	0	0	0	13.9542	0	0	0	3.80262	1	13.9542
id 261	CCGTGTATTTGACAAGCTGAGT	3	hsa-miR-223	miRNA	22	34	55	0	0	0	25	0	0	0	10.5713	0	0	0	3.40208	1	10.5713
id 262	CAAGTCACTAGTGGTTCCGTTT	1	hsa-miR-224	miRNA	22	17	38	17	0	25	26	1.04006	0	14.0173	10.9942	0.0566638	0	3.80914	3.45867	-1.04006	-1.27497
id 263	CTGCATCTCTGCAGG	1	hsa-miR-2276	miRNA	15	93	107	0	0	0	1	0	0	0	0.422853	0	0	0	-1.24177	1	-2.36489
id 264	AGCGCGGGCTGAGCGCTGCCAGTC	2	hsa-miR-2277	miRNA	24	27	50	12	0	0	0	0.734159	0	0	0	-0.445837	0	0	0	1.3621	1
id 265	TGACAGCGCCCTGCCTGGCTCG	1	hsa-miR-2277	miRNA	22	68	89	26	0	0	0	1.59068	0	0	0	0.669641	0	0	0	-1.59068	1
id 266	ATCCCCAGATACAATGGAC	1	hsa-miR-2355	miRNA	19	20	38	19	0	0	0	1.16242	0	0	0	0.217129	0	0	0	-1.16242	1
id 267	ATCACATTGCCAGGGATTTCC	1	hsa-miR-23a	miRNA	21	54	74	304	0	32	58	18.5987	0	17.9421	24.5255	4.21713	0	4.16528	4.61621	-18.5987	1.36692
id 268	TGGGTTCCTGGCATGCTGA	2	hsa-miR-23b	miRNA	19	29	47	0	0	0	37	0	0	0	15.6456	0	0	0	3.96768	1	15.6456
id 269	ATCACATTGCCAGGGATTACC	1	hsa-miR-23b	miRNA	21	67	87	432	187	29	97	26.4297	15.8114	16.2601	41.0168	4.72409	3.98289	4.02326	5.35814	-1.67156	2.52255
id 276	AGCAGAGGCAGAGAGGCTC	2	hsa-miR-2467	miRNA	19	61	79	0	38	0	0	0	3.213	0	0	0	1.68392	0	0	3.213	1
id 275	TGAGGCTCTGTTAGCCTTGGCT	1	hsa-miR-2467	miRNA	22	21	42	126	93	0	43	7.70866	7.86341	0	18.1827	2.94648	2.97515	0	4.18449	1.02007	18.1827
id 277	AGGCGGAGACTTGGGCAATTGCT	2	hsa-miR-25	miRNA	23	23	45	564	761	41	103	34.5055	64.3446	22.9884	43.5539	5.10875	6.00775	4.52283	5.44473	1.86477	1.89461
id 278	CATTGCACTTGTCTCGGTCTGA	1	hsa-miR-25	miRNA	22	61	82	206932	183987	14548	22639	12660.1	15556.6	8156.94	9572.97	13.628	13.9252	12.9938	13.2248	1.22879	1.1736
id 279	CCTATTCTTGGTTACTTGCACG	2	hsa-miR-26a-1	miRNA	22	58	79	16	26	0	0	0.978878	2.19837	0	0	-0.030799	1.13644	0	0	2.24581	1
id 280	TTCAAGTAATCCAGGATAGGCT	1	hsa-miR-26a-1	miRNA	22	19	40	106372	63714	5178	6632	6507.83	5387.19	2903.26	2804.36	12.668	12.3953	11.5035	11.4535	-1.20802	-1.03527
id 281	CCCATAGAGGCTGTGGCTGGA	2	hsa-miR-26a-2	miRNA	21	2	22	9	0	0	0	0.550619	0	0	0	-0.860874	0	0	0	1.81614	1
id 285	TTCAAGTAATTCAGGATAGGTT	1	hsa-miR-26b	miRNA	22	21	42	6861	5841	323	425	419.755	493.873	181.103	179.713	8.7134	8.948	7.50067	7.48955	1.17657	-1.00774
id 283	CCTGTTCTCCATTACTTGGCTC	2	hsa-miR-26b	miRNA	22	56	77	320	253	0	80	19.5776	21.3918	0	33.8283	4.29113	4.41899	0	5.08016	1.09267	33.8283
id 284	CCACCCTGCCCGGGACCCAG	3	hsa-miR-26b	miRNA	20	1	20	0	9	0	0	0	0.760975	0	0	0	-0.394079	0	0	-1.3141	1
id 286	AGGGCTTAGCTGCTTGTGAGCA	2	hsa-miR-27a	miRNA	22	19	40	57	146	0	0	3.48725	12.3447	0	0	1.80209	3.62582	0	0	3.53995	1
id 287	TTCACAGTGGCTAAGTTCCGC	1	hsa-miR-27a	miRNA	21	60	80	710	616	116	53	43.4377	52.0845	65.0402	22.4112	5.44088	5.70278	6.02326	4.48615	1.19906	-2.90213
id 289	AGAGCTTAGCTGATTGGTGAAC	2	hsa-miR-27b	miRNA	22	28	49	977	747	119	140	59.7727	63.1609	66.7223	59.1994	5.90142	5.98096	6.0601	5.88751	1.05668	-1.12708
id 288	TTCACAGTGGCTAAGTTCTG	1	hsa-miR-27b	miRNA	20	70	89	80487	51201	5513	7666	4924.18	4329.19	3091.09	3241.59	12.2657	12.0799	11.5939	11.6625	-1.13744	1.04869
id 290	CACTAGATTGTGAGCTCCTGGA	1	hsa-miR-28	miRNA	22	63	84	199455	153402	19057	27202	12202.6	12970.6	10685.1	11502.5	13.5749	13.663	13.3833	13.4897	1.06293	1.07649
id 291	AAGGAGCTCACAGTCTATTGAG	2	hsa-miR-28	miRNA	22	23	44	2477	1403	80	82	151.543	118.628	44.8553	34.674	7.24358	6.89029	5.48721	5.11578	-1.27747	-1.29363
id 292	AGAATTGCGTTTGGACAATCAGT	1	hsa-miR-2964a	miRNA	23	65	87	35	0	10	0	2.1413	0	5.60691	0	1.09848	0	2.48721	0	-2.1413	-5.60691
id 293	TAGCACCATCTGAAATCGGTTA	1	hsa-miR-29a	miRNA	22	51	72	850	805	64	99	52.0029	68.065	35.8843	41.8625	5.70052	6.08884	5.16528	5.38759	1.30887	1.1666
id 294	ACTGATTTCTTTTGGTGTTCAG	2	hsa-miR-29a	miRNA	22	13	34	32	0	0	0	1.95776	0	0	0	0.969201	0	0	0	-1.95776	1
id 296	TTTAAATAGTGATTGTC	2	hsa-miR-29b-1	miRNA	17	43	59	0	26	0	0	0	2.19837	0	0	0	1.13644	0	0	2.19837	1
id 295	TAGCACCATTTGAAATCAGTGTT	1	hsa-miR-29b-1	miRNA	23	60	82	59	19	0	29	3.60961	1.6065	0	12.2627	1.85184	0.683923	0	3.61621	-2.24688	12.2627
id 298	CTGGTTTCACATGGTGGCTTAGAT	2	hsa-miR-29b-2	miRNA	24	20	43	0	33	0	0	0	2.79024	0	0	0	1.48039	0	0	2.79024	1
id 297	CTAGCACCATTTGAAATCAGT	1	hsa-miR-29b-2	miRNA	21	60	80	58	19	0	44	3.54843	1.6065	0	18.6055	1.82718	0.683923	0	4.21766	-2.20879	18.6055
id 299	TAGCACCATTTGAAATCGGTTA	1	hsa-miR-29c	miRNA	22	63	84	770	629	30	83	47.1085	53.1837	16.8207	35.0968	5.55792	5.73291	4.07217	5.13327	1.12896	2.08652
id 300	CCCATCTCTTACACAGGCTG	2	hsa-miR-29c	miRNA	20	7	26	87	32	0	0	5.32265	2.70569	0	0	2.41214	1.436	0	0	-1.96721	1
id 301	ACCGATTTCTCCTGGTGTTCAGA	3	hsa-miR-29c	miRNA	23	27	49	60	0	0	0	3.67079	0	0	0	1.87609	0	0	0	-3.67079	1
id 302	CAGTGCAATAGTATTGTCAAAGC	1	hsa-miR-301a	miRNA	23	60	82	3743	2724	216	279	228.996	230.322	121.109	117.976	7.83918	7.84751	6.92017	6.88235	1.00579	-1.02656
id 303	GCTCTGACTTTATTGCACTACT	2	hsa-miR-301a	miRNA	22	23	44	26	0	35	0	1.59068	0	19.6242	0	0.669641	0	4.29456	0	-1.59068	-19.6242
id 304	CAGTGCAATGATATTGTCAAAGC	1	hsa-miR-301b	miRNA	23	54	76	405	189	0	131	24.7778	15.9805	0	55.3938	4.63098	3.99824	0	5.79165	-1.55051	55.3938
id 305	TCAGCACCAGGATATTGTTGGAG	1	hsa-miR-3065	miRNA	23	59	81	33	59	0	0	2.01894	4.98861	0	0	1.0136	2.31864	0	0	2.47091	1
id 306	TCAACAAAATCACTGATGCTGGAGT	2	hsa-miR-3065	miRNA	25	19	43	80	20	0	0	4.89439	1.69106	0	0	2.29113	0.757924	0	0	-2.89428	1
id 308	CGGAGGGCGGGTCCAATCGAC	2	hsa-miR-3074	miRNA	21	79	99	39	72	0	0	2.38602	6.0878	0	0	1.2546	2.60592	0	0	2.55145	1
id 307	GTTCCTGCTGAACTGAGCCA	1	hsa-miR-3074	miRNA	20	21	40	245	147	18	43	14.9891	12.4293	10.0924	18.1827	3.90584	3.63567	3.3352	4.18449	-1.20595	1.80161
id 309	TGATATCAGCTCAGTAGGCACCG	3	hsa-miR-3074	miRNA	23	58	80	22	10	0	0	1.34596	0.845528	0	0	0.428633	-0.242076	0	0	-1.59186	1
id 311	TGTAAACATCCTCGACTGGAAGCT	1	hsa-miR-30a	miRNA	24	15	38	307576	156108	13970	19991	18817.5	13199.4	7832.86	8453.26	14.1998	13.6882	12.9353	13.0453	-1.42563	1.0792
id 310	CTTTCAGTCGGATGTTTGCAGC	2	hsa-miR-30a	miRNA	22	56	77	22642	11103	714	1036	1385.23	938.789	400.334	438.076	10.4359	9.87466	8.64506	8.77504	-1.47555	1.09428
id 312	TGTAAACATCCTACACTCAGCT	1	hsa-miR-30b	miRNA	22	26	47	1480	1440	243	343	90.5462	121.756	136.248	145.039	6.50058	6.92785	7.09009	7.18029	1.34468	1.06452
id 313	CTGGGAGGTGGATGTTTACTTC	2	hsa-miR-30b	miRNA	22	64	85	47	18	0	0	2.87545	1.52195	0	0	1.52379	0.605921	0	0	-1.88932	1
id 315	TGTAAACATCCTACACTCTCAGCT	1	hsa-miR-30c-1	miRNA	24	26	49	3580	2945	597	375	219.024	249.008	334.733	158.57	7.77494	7.96005	8.38687	7.30898	1.1369	-2.11095
id 314	CTGGGAGAGGGTTGTTTACTCC	2	hsa-miR-30c-1	miRNA	22	65	86	556	394	23	46	34.016	33.3138	12.8959	19.4512	5.08814	5.05805	3.68884	4.28179	-1.02108	1.50833
id 317	TGTGGAAAGTAAGAAAGC	3	hsa-miR-30c-2	miRNA	18	39	56	12	0	0	0	0.734159	0	0	0	-0.445837	0	0	0	1.3621	1
id 316	CTGGGAGAAGGCTGTTTACTCT	2	hsa-miR-30c-2	miRNA	22	56	77	2316	1425	0	188	141.693	120.488	0	79.4964	7.14662	6.91274	0	6.31282	-1.17599	79.4964
id 320	TGTAAACATCCCCGACTGGAAGCT	1	hsa-miR-30d	miRNA	24	15	38	161668	85145	10741	17383	9890.83	7199.24	6022.39	7350.46	13.2719	12.8136	12.5561	12.8436	-1.37387	1.22052
id 319	CTTTCAGTCAGATGTTTGCTGC	2	hsa-miR-30d	miRNA	22	55	76	767	281	49	85	46.925	23.7593	27.4739	35.9425	5.55228	4.57042	4.77999	5.16762	-1.97501	1.30824
id 323	GTAAGGTGTTCAGAGGAG	3	hsa-miR-30e	miRNA	18	50	67	99	114	0	0	6.05681	9.63901	0	0	2.59856	3.26889	0	0	1.59143	1
id 321	TGTAAACATCCTTGACTGGAAGCT	1	hsa-miR-30e	miRNA	24	26	49	21835	15237	1416	2694	1335.86	1288.33	793.939	1139.17	10.3836	10.3313	9.63288	10.1538	-1.03689	1.43483
id 322	CTTTCAGTCGGATGTTTACAGC	2	hsa-miR-30e	miRNA	22	68	89	21050	14379	1162	1594	1287.84	1215.78	651.524	674.028	10.3307	10.2477	9.34767	9.39666	-1.05926	1.03454
id 324	CATGTGACTGCATTATGAAAAT	1	hsa-miR-3118-5	miRNA	22	52	73	54	47	0	0	3.30371	3.97398	0	0	1.72409	1.99058	0	0	1.20288	1
id 325	TAAATAGAGTAGGCAAAGGAC	1	hsa-miR-3121	miRNA	21	56	76	0	33	0	0	0	2.79024	0	0	0	1.48039	0	0	2.79024	1
id 327	ATCAGGGCTTGTGGAATGGGAA	1	hsa-miR-3127	miRNA	22	20	41	79	136	49	0	4.83321	11.4992	27.4739	0	2.27298	3.52346	4.77999	0	2.3792	-27.4739
id 326	TCCCCTTCTGCAGGCCTGCT	2	hsa-miR-3127	miRNA	20	56	75	14	0	0	0	0.856518	0	0	0	-0.223444	0	0	0	1.16752	1
id 328	AGTAGTGTAGAGATTGGTTTGC	1	hsa-miR-3129	miRNA	22	20	41	0	25	0	0	0	2.11382	0	0	0	1.07985	0	0	2.11382	1
id 330	GCTGCACCGGAGACTGGGTAA	1	hsa-miR-3130-1	miRNA	21	53	73	11	7	11	0	0.672979	0.591869	6.16761	0	-0.571367	-0.75665	2.62471	0	-1.13704	-6.16761
id 329	TTACCCAGTCTCCGGTGCAGC	2	hsa-miR-3130-1	miRNA	21	21	41	11	4	9	0	0.672979	0.338211	5.04622	0	-0.571367	-1.564	2.3352	0	-1.98982	-5.04622
id 332	GCTGCACCGGAGACTGGGTA	2	hsa-miR-3130-2	miRNA	20	53	72	9	4	8	0	0.550619	0.338211	4.48553	0	-0.860874	-1.564	2.16528	0	-1.62803	-4.48553
id 331	TACCCAGTCTCCGGTGCAGC	1	hsa-miR-3130-2	miRNA	20	22	41	12	5	5	0	0.734159	0.422764	2.80346	0	-0.445837	-1.24208	1.48721	0	-1.73657	-2.80346
id 333	TAAAGAACTCTTAAAACCCAAT	1	hsa-miR-3133	miRNA	22	19	40	0	0	23	0	0	0	12.8959	0	0	0	3.68884	0	1	-12.8959
id 334	ACTGCAGCCTCGAACTCCTGGG	1	hsa-miR-3135b	miRNA	22	54	75	19	0	0	0	1.16242	0	0	0	0.217129	0	0	0	-1.16242	1
id 335	ACTTCCCCCACCTCACTGCCC	1	hsa-miR-3138	miRNA	21	21	41	52	26	0	20	3.18135	2.19837	0	8.45706	1.66964	1.13644	0	3.08016	-1.44714	8.45706
id 336	CACCCGGTGAGGGCGGG	1	hsa-miR-3141	miRNA	17	11	27	0	0	17	0	0	0	9.53176	0	0	0	3.25274	0	1	-9.53176
id 337	TCATGCTAGGATAGAAAGAATG	1	hsa-miR-3146	miRNA	22	58	79	0	15	0	0	0	1.26829	0	0	0	0.342886	0	0	1.26829	1
id 338	CCAACCTCGACGATCTCCTCAGC	1	hsa-miR-3150a	miRNA	23	20	42	17	0	0	0	1.04006	0	0	0	0.0566638	0	0	0	-1.04006	1
id 339	GCTGAGGAGATCGTCGAGGTTGG	1	hsa-miR-3150b	miRNA	23	60	82	11	0	0	0	0.672979	0	0	0	-0.571367	0	0	0	1.48593	1
id 340	TCCTGCAGAGAGGAAGCCCTT	1	hsa-miR-3158-1	miRNA	21	21	41	185	177	14	14	11.3183	14.9658	7.84968	5.91994	3.50058	3.9036	2.97263	2.56558	1.32227	-1.32597
id 341	AAGGGCTTCCTCTCTGCAGGA	2	hsa-miR-3158-1	miRNA	21	59	79	177	149	30	11	10.8288	12.5984	16.8207	4.65139	3.43681	3.65516	4.07217	2.21766	1.16341	-3.61629
id 345	GGGCACAGTGGCTCACGCCT	1	hsa-miR-3159	miRNA	20	46	65	0	18	0	0	0	1.52195	0	0	0	0.605921	0	0	1.52195	1
id 344	CCTGTAATCCCAGCATTT	2	hsa-miR-3159	miRNA	18	63	80	0	0	0	15	0	0	0	6.3428	0	0	0	2.66512	1	6.3428
id 346	AGAGCTGAGACTAGAAAGCCC	2	hsa-miR-3160-1	miRNA	21	63	83	0	13	0	0	0	1.09919	0	0	0	0.136435	0	0	1.09919	1
id 347	GGGCTTTCTAGTCTCAGCTCT	1	hsa-miR-3160-1	miRNA	21	21	41	0	11	0	0	0	0.93008	0	0	0	-0.104573	0	0	-1.07518	1
id 350	TATAAAATGAGGGCAGTAAGAC	1	hsa-miR-3163	miRNA	22	19	40	24	25	0	0	1.46832	2.11382	0	0	0.554163	1.07985	0	0	1.43962	1
id 351	AGATGTATGGAATCTGTATATA	1	hsa-miR-3171	miRNA	22	19	40	0	24	0	0	0	2.02927	0	0	0	1.02096	0	0	2.02927	1
id 353	CCCTGCCTGTTTTCTCCTTTGT	1	hsa-miR-3173	miRNA	22	16	37	0	29	0	0	0	2.45203	0	0	0	1.29398	0	0	2.45203	1
id 352	AAAGGAGGAAATAGGCAGGCC	2	hsa-miR-3173	miRNA	21	52	72	0	24	0	0	0	2.02927	0	0	0	1.02096	0	0	2.02927	1
id 354	TAGTGAGTTAGAGATGCAGAGCC	1	hsa-miR-3174	miRNA	23	19	41	255	194	0	0	15.6009	16.4032	0	0	3.96355	4.03591	0	0	1.05143	1
id 355	CGGGGAGAGAACGCAGTGACGT	1	hsa-miR-3175	miRNA	22	19	40	43	19	0	0	2.63073	1.6065	0	0	1.39547	0.683923	0	0	-1.63755	1
id 356	ACTGGCCTGGGACTACCGGGGG	1	hsa-miR-3176	miRNA	22	69	90	81	146	0	17	4.95557	12.3447	0	7.1885	2.30905	3.62582	0	2.84569	2.49108	7.1885
id 357	TGCACGGCACTGGGGACACGT	1	hsa-miR-3177	miRNA	21	63	83	74	29	18	0	4.52731	2.45203	10.0924	0	2.17865	1.29398	3.3352	0	-1.84635	-10.0924
id 358	GTCGAGAGCGTCCTGGCTGATG	1	hsa-miR-3178	miRNA	22	37	58	0	31	0	0	0	2.62114	0	0	0	1.39019	0	0	2.62114	1
id 359	TGGGGCGGAGCTTCCGGAGGCC	1	hsa-miR-3180-1	miRNA	22	71	92	50	15	0	25	3.05899	1.26829	0	10.5713	1.61306	0.342886	0	3.40208	-2.4119	10.5713
id 362	GCTTCTGTAGTGTAG	1	hsa-miR-3182	miRNA	15	13	27	0	0	0	7	0	0	0	2.95997	0	0	0	1.56558	1	2.95997
id 363	ACTGAGGGGCCTCAGACCGAGCT	2	hsa-miR-3184	miRNA	23	17	39	11628	9200	473	714	711.4	777.885	265.207	301.917	9.47452	9.60341	8.05098	8.23801	1.09346	1.13842
id 364	AAAGTCTCGCTCTCTGCCCCTCA	1	hsa-miR-3184	miRNA	23	53	75	53458	30729	10603	13123	3270.55	2598.22	5945.01	5549.1	11.6753	11.3433	12.5375	12.438	-1.25877	-1.07135
id 365	CCCGGGGTCACCTCTCTGGCCGT	1	hsa-miR-3191	miRNA	23	7	29	0	1	0	0	0	0.0845528	0	0	0	-3.564	0	0	-11.8269	1
id 366	CGGGGCGGGGGCGGGGG	1	hsa-miR-3195	miRNA	17	68	84	1	3	0	0	0.0611799	0.253658	0	0	-4.0308	-1.97904	0	0	4.14611	1
id 367	TATTGCACATTACTAAGTTGC	1	hsa-miR-32	miRNA	21	15	35	56	87	0	0	3.42607	7.35609	0	0	1.77656	2.87894	0	0	2.14709	1
id 368	CAATTTAGTGTGTGTGATATT	2	hsa-miR-32	miRNA	21	56	76	46	53	0	0	2.81427	4.4813	0	0	1.49276	2.16392	0	0	1.59235	1
id 369	CACCTTGCGCTACTCAGGTCTG	1	hsa-miR-3200	miRNA	22	63	84	173	22	0	0	10.5841	1.86016	0	0	3.40383	0.895427	0	0	-5.6899	1
id 370	AAAAGCTGGGTTGAGAGGGCGA	1	hsa-miR-320a	miRNA	22	57	78	8611	6119	675	1000	526.82	517.378	378.467	422.853	9.04117	9.01508	8.56402	8.72401	-1.01825	1.11728
id 371	AAAAGCTGGGTTGAGAGGGC	1	hsa-miR-320b	miRNA	20	48	67	1239	1332	132	266	75.8019	112.624	74.0113	112.479	6.24416	6.81537	6.20967	6.81351	1.48577	1.51975
id 373	AAAAGCTGGGTTGAGAGGAT	1	hsa-miR-320d-1	miRNA	20	39	58	0	0	53	28	0	0	29.7166	11.8399	0	0	4.8932	3.56558	1	-2.50988
id 374	AAAAGCTGGGTTGAGAGGA	1	hsa-miR-320d-2	miRNA	19	39	57	0	0	12	0	0	0	6.7283	0	0	0	2.75024	0	1	-6.7283
id 376	TGTAAAGCTGGAGACCC	2	hsa-miR-324	miRNA	17	45	61	19	109	0	0	1.16242	9.21625	0	0	0.217129	3.20418	0	0	7.92852	1
id 377	CTGAGCTGACTATGCCTCCC	3	hsa-miR-324	miRNA	20	5	24	17	26	0	0	1.04006	2.19837	0	0	0.0566638	1.13644	0	0	2.1137	1
id 378	CGCATCCCCTAGGGCATTGGTGT	4	hsa-miR-324	miRNA	23	25	47	24	32	0	0	1.46832	2.70569	0	0	0.554163	1.436	0	0	1.84271	1
id 375	CCACTGCCCCAGGTGCTGCTG	1	hsa-miR-324	miRNA	21	60	80	187	174	0	50	11.4406	14.7122	0	21.1427	3.5161	3.87894	0	4.40208	1.28596	21.1427
id 379	CCTCATCTGTCTGTTGGGCT	1	hsa-miR-326	miRNA	20	9	28	25	153	0	0	1.5295	12.9366	0	0	0.613057	3.69338	0	0	8.45806	1
id 380	GGAGGCAGGGCCTTTGTGAAGGCG	2	hsa-miR-326	miRNA	24	29	52	13	0	0	0	0.795338	0	0	0	-0.330359	0	0	0	1.25733	1
id 381	CTGGCCCTCTCTGCCCTTCCGT	1	hsa-miR-328	miRNA	22	57	78	276	205	22	0	16.8856	17.3333	12.3352	0	4.07773	4.11548	3.62471	0	1.02651	-12.3352
id 382	TCTCTGGGCCTGTGTCTTAGGCT	1	hsa-miR-330	miRNA	23	27	49	169	46	0	42	10.3394	3.88943	0	17.7598	3.37008	1.95956	0	4.15055	-2.65834	17.7598
id 385	GGTTTTGTTTGGGTTTGTT	1	hsa-miR-331	miRNA	19	16	34	235	317	0	0	14.3773	26.8032	0	0	3.84572	4.74433	0	0	1.86428	1
id 383	GCCCCTGGGCCTATCCTAGAA	2	hsa-miR-331	miRNA	21	70	90	108	80	0	22	6.60743	6.76422	0	9.30277	2.72409	2.75792	0	3.21766	1.02373	9.30277
id 384	CTAGGTATGGTCCCAGGGATC	3	hsa-miR-331	miRNA	21	35	55	50	20	0	21	3.05899	1.69106	0	8.87992	1.61306	0.757924	0	3.15055	-1.80893	8.87992
id 386	TCAAGAGCAATAACGAAAAAT	2	hsa-miR-335	miRNA	21	25	45	0	56	0	20	0	4.73495	0	8.45706	0	2.24335	0	3.08016	4.73495	8.45706
id 387	TTTTTCATTATTGCTCCTGACC	1	hsa-miR-335	miRNA	22	61	82	128	80	79	0	7.83102	6.76422	44.2946	0	2.9692	2.75792	5.46906	0	-1.15771	-44.2946
id 388	CTCCAACAATATCCTGGTGCTGA	1	hsa-miR-338	miRNA	23	11	33	40	48	0	0	2.4472	4.05853	0	0	1.29113	2.02096	0	0	1.65844	1
id 389	ACTCCAGCATCAGTGATTTTGTTGA	2	hsa-miR-338	miRNA	25	49	73	57	31	0	0	3.48725	2.62114	0	0	1.80209	1.39019	0	0	-1.33044	1
id 390	TCCCTGTCCTCCAGGAGCTCACG	1	hsa-miR-339	miRNA	23	24	46	6957	5365	230	316	425.628	453.626	128.959	133.622	8.73345	8.82536	7.01077	7.06201	1.06578	1.03616
id 391	TGAGCGCCTCGACGACAGAGCC	2	hsa-miR-339	miRNA	22	59	80	680	317	57	0	41.6023	26.8032	31.9594	0	5.37859	4.74433	4.99817	0	-1.55214	-31.9594
id 392	GTGCATTGTAGTTGCATTG	1	hsa-miR-33a	miRNA	19	15	33	139	34	0	25	8.504	2.87479	0	10.5713	3.08814	1.52346	0	3.40208	-2.95813	10.5713
id 394	CAGTGCCTCGGCAGTGCAGCC	2	hsa-miR-33b	miRNA	21	63	83	78	152	0	0	4.77203	12.852	0	0	2.2546	3.68392	0	0	2.6932	1
id 393	GTGCATTGCTGTTGCATTG	1	hsa-miR-33b	miRNA	19	25	43	532	410	0	70	32.5477	34.6666	0	29.5997	5.02448	5.11548	0	4.88751	1.0651	29.5997
id 395	CGTGTGTGAGGCGGGTG	3	hsa-miR-33b	miRNA	17	46	62	35	20	0	0	2.1413	1.69106	0	0	1.09848	0.757924	0	0	-1.26625	1
id 397	GTCATATGTCGTTTGTGGGA	3	hsa-miR-340	miRNA	20	47	66	23	108	0	0	1.40714	9.1317	0	0	0.492763	3.19088	0	0	6.48956	1
id 396	TTATAAAGCAATGAGACTGATT	1	hsa-miR-340	miRNA	22	25	46	40329	25679	1177	2739	2467.32	2171.23	659.934	1158.19	11.2687	11.0843	9.36618	10.1777	-1.13637	1.75502
id 398	TCCGTCTCAGTTACTTTATAGCC	2	hsa-miR-340	miRNA	23	67	89	391	217	26	0	23.9213	18.3479	14.578	0	4.58023	4.19755	3.86572	0	-1.30376	-14.578
id 399	TCTCACACAGAAATCGCACCCGTC	1	hsa-miR-342	miRNA	24	70	93	1960	1567	392	369	119.913	132.494	219.791	156.033	6.90584	7.04979	7.77999	7.28571	1.10492	-1.40862
id 400	AGGGGTGCTATCTGTGATTGAGGGAC	2	hsa-miR-342	miRNA	26	28	53	1857	885	77	36	113.611	74.8292	43.1732	15.2227	6.82796	6.22553	5.43207	3.92815	-1.51827	-2.83611
id 401	GCTGACTCCTAGTCCAGGGCTC	1	hsa-miR-345	miRNA	22	27	48	5166	4141	308	549	316.055	350.133	172.693	232.146	8.30403	8.45176	7.43207	7.85889	1.10782	1.34427
id 404	GTGAGCAATAGTAAGGAAG	2	hsa-miR-34a	miRNA	19	54	72	22	64	0	0	1.34596	5.41138	0	0	0.428633	2.436	0	0	4.02047	1
id 402	TGGCAGTGTCTTAGCTGGTTGT	1	hsa-miR-34a	miRNA	22	31	52	848	947	0	31	51.8805	80.0715	0	13.1084	5.69712	6.32322	0	3.71243	1.54338	13.1084
id 403	CAATCAGCAAGTATACTGCCCT	3	hsa-miR-34a	miRNA	22	73	94	59	20	0	30	3.60961	1.69106	0	12.6856	1.85184	0.757924	0	3.66512	-2.13453	12.6856
id 405	AGGCAGTGTAGTTAGCTGATTGC	1	hsa-miR-34c	miRNA	23	22	44	15	0	31	0	0.917698	0	17.3814	0	-0.123908	0	4.11948	0	1.08968	-17.3814
id 406	AACAACAAAATCACTAGTCTTCCA	1	hsa-miR-3529	miRNA	24	55	78	3	11	0	0	0.18354	0.93008	0	0	-2.44584	-0.104573	0	0	5.06746	1
id 408	GTTGAACTGTTAAGAACCACT	2	hsa-miR-3545	miRNA	21	62	82	10	0	0	0	0.611799	0	0	0	-0.708871	0	0	0	1.63452	1
id 407	AGTGGTCCTAAACATTTCAC	1	hsa-miR-3545	miRNA	20	25	44	3170	2716	254	671	193.94	229.645	142.416	283.734	7.59947	7.84326	7.15396	8.1484	1.1841	1.9923
id 409	CCTCCGTGTTACCTGTCCTCTAG	2	hsa-miR-3605	miRNA	23	75	97	134	138	0	29	8.1981	11.6683	0	12.2627	3.03529	3.54452	0	3.61621	1.42329	12.2627
id 410	GATGAGGATGGATAGCAAGGAAGCC	1	hsa-miR-3605	miRNA	25	29	53	312	199	20	42	19.0881	16.826	11.2138	17.7598	4.2546	4.07262	3.48721	4.15055	-1.13444	1.58374
id 411	ATTCATGATACTGTAAACGCTTTCTGATG	1	hsa-miR-3607	miRNA	29	51	79	16	21	0	0	0.978878	1.77561	0	0	-0.030799	0.828313	0	0	1.81392	1
id 412	CAAAGTGATGAGTAATACTGGCTGGAGCCC	1	hsa-miR-3609	miRNA	30	60	89	0	8	25	0	0	0.676422	14.0173	0	0	-0.564004	3.80914	0	-1.47837	-14.0173
id 413	TTATCAGAATCTCCAGGGGTAC	1	hsa-miR-361	miRNA	22	15	36	1088	1062	28	296	66.5637	89.795	15.6994	125.165	6.05666	6.48856	3.97263	6.96768	1.34901	7.97259
id 414	TCCCCCAGGTGTGATTCTGATTTG	2	hsa-miR-361	miRNA	24	54	77	461	373	23	30	28.2039	31.5382	12.8959	12.6856	4.81782	4.97903	3.68884	3.66512	1.11822	-1.01658
id 415	ACAAAAAAAAAAGCCCAACCCT	1	hsa-miR-3613	miRNA	22	62	83	63	71	0	0	3.85433	6.00325	0	0	1.94648	2.58574	0	0	1.55753	1
id 416	TGTTGTACTTTTTTTTTTGTTC	2	hsa-miR-3613	miRNA	22	25	46	21	14	0	0	1.28478	1.18374	0	0	0.361518	0.24335	0	0	-1.08536	1
id 417	TAAGATGGTTGGGTTTGGAT	3	hsa-miR-3613	miRNA	20	5	24	18	0	0	0	1.10124	0	0	0	0.139126	0	0	0	-1.10124	1
id 418	CCACTTGGATCTGAAGGCTGCC	1	hsa-miR-3614	miRNA	22	24	45	18	59	0	0	1.10124	4.98861	0	0	0.139126	2.31864	0	0	4.53	1
id 419	CGGGGATTGGTCTGTGGTCCT	2	hsa-miR-3615	miRNA	21	40	60	16	0	0	0	0.978878	0	0	0	-0.030799	0	0	0	1.02158	1
id 420	TCTCTCGGCTCCTCGCGGCTCGC	1	hsa-miR-3615	miRNA	23	60	82	374	230	35	21	22.8813	19.4471	19.6242	8.87992	4.5161	4.28149	4.29456	3.15055	-1.17659	-2.20995
id 421	TCAGCAGGCAGGCTGGTGCAGCC	1	hsa-miR-3619	miRNA	23	25	47	0	38	0	0	0	3.213	0	0	0	1.68392	0	0	3.213	1
id 422	AATCCTTGGAACCTAGGTGTGAGT	1	hsa-miR-362	miRNA	24	14	37	44	24	0	8	2.69191	2.02927	0	3.38283	1.42863	1.02096	0	1.75823	-1.32655	3.38283
id 423	GTGGGCTGGGCTGGGCTGGGCC	1	hsa-miR-3620	miRNA	22	32	53	51	18	0	21	3.12017	1.52195	0	8.87992	1.64163	0.605921	0	3.15055	-2.05012	8.87992
id 424	TCACCCTGCATCCCGCACCCAG	2	hsa-miR-3620	miRNA	22	67	88	45	2	0	0	2.75309	0.169106	0	0	1.46105	-2.564	0	0	-16.2803	1
id 425	AATTGCACGGTATCCATCTG	1	hsa-miR-363	miRNA	20	59	78	0	0	27	0	0	0	15.1387	0	0	0	3.92017	0	1	-15.1387
id 426	AGCCCGGTCGCTGGTACATGA	1	hsa-miR-3651	miRNA	21	76	96	33	26	0	0	2.01894	2.19837	0	0	1.0136	1.13644	0	0	1.08888	1
id 428	TAATGCCCCTAAAAATCCTTAT	1	hsa-miR-365-1	miRNA	22	65	86	422	543	73	73	25.8179	45.9121	40.9305	30.8683	4.6903	5.5208	5.3551	4.94805	1.77831	-1.32597
id 427	AGGGACTTTTGGGGGCAGATGTG	2	hsa-miR-365-1	miRNA	23	25	47	52	62	0	18	3.18135	5.24227	0	7.61136	1.66964	2.39019	0	2.92815	1.64781	7.61136
id 429	GAGGGACTTTCAGGGGCAGCTGT	2	hsa-miR-365-2	miRNA	23	37	59	127	137	0	0	7.76984	11.5837	0	0	2.95789	3.53403	0	0	1.49086	1
id 430	AAGGACAGCAAGAAAAATG	3	hsa-miR-365-2	miRNA	19	19	37	23	0	0	0	1.40714	0	0	0	0.492763	0	0	0	-1.40714	1
id 432	TTGCTGTTGGAGACTCGA	1	hsa-miR-3655	miRNA	18	26	43	13	0	0	0	0.795338	0	0	0	-0.330359	0	0	0	1.25733	1
id 433	TGACCTGGGACTCGGACAGCT	1	hsa-miR-3661	miRNA	21	30	50	16	0	0	0	0.978878	0	0	0	-0.030799	0	0	0	1.02158	1
id 434	GAAAATGATGAGTAGTGACTGATG	1	hsa-miR-3662	miRNA	24	64	87	62	0	0	0	3.79315	0	0	0	1.9234	0	0	0	-3.79315	1
id 435	TCAGGAGTAAAGACAGAGTTC	1	hsa-miR-3664	miRNA	21	70	90	48	0	0	0	2.93663	0	0	0	1.55416	0	0	0	-2.93663	1
id 437	GCTTAGTTGGTTAAAGCGCCTGTCT	2	hsa-miR-3676	miRNA	25	4	28	17	14	0	0	1.04006	1.18374	0	0	0.0566638	0.24335	0	0	1.13815	1
id 436	TTCGAATCCCAGCGGTGCCTC	1	hsa-miR-3676	miRNA	21	49	69	0	0	12	24	0	0	6.7283	10.1485	0	0	2.75024	3.34319	1	1.50833
id 439	GCAGAGTTTGTACGGACCGGAT	2	hsa-miR-3678	miRNA	22	80	101	0	33	0	0	0	2.79024	0	0	0	1.48039	0	0	2.79024	1
id 438	ATCCGGTCCGTACAAACTCTGC	1	hsa-miR-3678	miRNA	22	12	33	0	29	0	0	0	2.45203	0	0	0	1.29398	0	0	2.45203	1
id 440	AATAATACATGGTTGATCT	1	hsa-miR-369	miRNA	19	53	71	0	0	0	26	0	0	0	10.9942	0	0	0	3.45867	1	10.9942
id 441	GTGGATGATGGAGACTCGGTACC	1	hsa-miR-3691	miRNA	23	25	47	247	395	0	34	15.1114	33.3983	0	14.377	3.91757	5.0617	0	3.84569	2.21014	14.377
id 442	AAGTCTGCGTCATCCTCTCCT	2	hsa-miR-3691	miRNA	21	68	88	23	0	0	0	1.40714	0	0	0	0.492763	0	0	0	-1.40714	1
id 443	GAAGTGCTTCGATTTTGGGGTGT	1	hsa-miR-373	miRNA	23	53	75	61	24	0	0	3.73197	2.02927	0	0	1.89994	1.02096	0	0	-1.83907	1
id 445	TTATAATACAACCTGATAAGT	2	hsa-miR-374a	miRNA	21	21	41	360	381	72	69	22.0248	32.2146	40.3698	29.1769	4.46105	5.00964	5.3352	4.86675	1.46265	-1.38362
id 444	CTTATCAGATTGTATTGTAATT	1	hsa-miR-374a	miRNA	22	51	72	4726	3561	152	351	289.136	301.092	85.2251	148.421	8.1756	8.23406	6.41321	7.21356	1.04135	1.74152
id 446	CTTAGCAGGTTGTATTATCATT	2	hsa-miR-374b	miRNA	22	50	71	27	32	0	35	1.65186	2.70569	0	14.7999	0.724088	1.436	0	3.88751	1.63797	14.7999
id 447	ATATAATACAACCTGCTAAGT	1	hsa-miR-374b	miRNA	21	20	40	75	72	20	12	4.58849	6.0878	11.2138	5.07424	2.19802	2.60592	3.48721	2.34319	1.32675	-2.20995
id 448	AATGATAATACAACCTGCTAAG	2	hsa-miR-374c	miRNA	22	18	39	17	42	0	21	1.04006	3.55122	0	8.87992	0.0566638	1.82831	0	3.15055	3.41444	8.87992
id 449	ACTTAGCAGGTTGTATTATAT	1	hsa-miR-374c	miRNA	21	49	69	86	95	30	10	5.26147	8.03251	16.8207	4.22853	2.39547	3.00585	4.07217	2.08016	1.52667	-3.97792
id 450	TTTGTTCGTTCGGCTCGCGTGA	1	hsa-miR-375	miRNA	22	49	70	16114	12968	726	856	985.853	1096.48	407.062	361.962	9.94523	10.0987	8.6691	8.4997	1.11222	-1.1246
id 451	AACATAGAGGAAATTCCACGT	1	hsa-miR-376c	miRNA	21	52	72	0	0	26	0	0	0	14.578	0	0	0	3.86572	0	1	-14.578
id 453	CTCCTGACTCCAGGTCCTGTG	2	hsa-miR-378	miRNA	21	14	34	16	20	0	0	0.978878	1.69106	0	0	-0.030799	0.757924	0	0	1.72754	1
id 452	ACTGGACTTGGAGTCAGAAGGC	1	hsa-miR-378	miRNA	22	52	73	24025	22396	2258	3524	1469.85	1893.64	1266.04	1490.13	10.5214	10.8869	10.3061	10.5412	1.28833	1.177
id 454	ACTGGACTTGGAGTCAGAAG	1	hsa-miR-378c	miRNA	20	20	39	185	101	21	47	11.3183	8.53983	11.7745	19.8741	3.50058	3.09421	3.5576	4.31282	-1.32535	1.68789
id 455	ACTGGACTTGGAGTC	1	hsa-miR-378d-1	miRNA	15	40	54	0	38	1	13	0	3.213	0.560691	5.49709	0	1.68392	-0.834721	2.45867	3.213	9.80413
id 458	TATACAAGGGCAAGCTCTCTGT	1	hsa-miR-381	miRNA	22	58	79	0	24	53	95	0	2.02927	29.7166	40.1711	0	1.02096	4.8932	5.32808	2.02927	1.3518
id 459	CTGAGCAATGTAGGTAGACTGTT	1	hsa-miR-3908	miRNA	23	12	34	30	66	0	0	1.8354	5.58048	0	0	0.876092	2.48039	0	0	3.04048	1
id 460	CCAGGCTAGAGTGCAG	3	hsa-miR-3908	miRNA	16	130	145	0	0	11	0	0	0	6.16761	0	0	0	2.62471	0	1	-6.16761
id 461	CCCTCTGTCGCCAGGC	2	hsa-miR-3908	miRNA	16	120	135	0	0	17	0	0	0	9.53176	0	0	0	3.25274	0	1	-9.53176
id 462	TGTCCTCTAGGGCCTGCAGTCT	1	hsa-miR-3909	miRNA	22	80	101	103	86	0	19	6.30153	7.27154	0	8.03421	2.6557	2.86226	0	3.00616	1.15393	8.03421
id 464	TGTGTGGATCCTGGAGGAGGCA	1	hsa-miR-3911	miRNA	22	21	42	1	84	0	0	0.0611799	7.10243	0	0	-4.0308	2.82831	0	0	116.091	1
id 463	GAGAAGACAGTGAGCTTG	2	hsa-miR-3911	miRNA	18	43	60	0	20	0	0	0	1.69106	0	0	0	0.757924	0	0	1.69106	1
id 465	TAACGCATAATATGGACATGTT	1	hsa-miR-3912	miRNA	22	72	93	30	23	0	0	1.8354	1.94471	0	0	0.876092	0.959557	0	0	1.05956	1
id 467	AAACTGAAATATTTGGGACT	4	hsa-miR-3913-1	miRNA	20	21	40	6	0	0	0	0.367079	0	0	0	-1.44584	0	0	0	2.72421	1
id 466	AGTCCCAAATATTTCAGTTT	3	hsa-miR-3913-1	miRNA	20	81	100	10	0	0	0	0.611799	0	0	0	-0.708871	0	0	0	1.63452	1
id 469	TTTGGGACTGATCTTGATGTC	1	hsa-miR-3913-1	miRNA	21	32	52	22	20	9	0	1.34596	1.69106	5.04622	0	0.428633	0.757924	2.3352	0	1.2564	-5.04622
id 468	AGACATCAAGATCAGTCCCAAA	2	hsa-miR-3913-1	miRNA	22	68	89	24	13	4	0	1.46832	1.09919	2.24277	0	0.554163	0.136435	1.16528	0	-1.33582	-2.24277
id 473	GACATCAAGATCAGTCCCAAA	2	hsa-miR-3913-2	miRNA	21	68	88	18	18	11	0	1.10124	1.52195	6.16761	0	0.139126	0.605921	2.62471	0	1.38204	-6.16761
id 472	TTTGGGACTGATCTTGATGTCT	1	hsa-miR-3913-2	miRNA	22	31	52	18	14	8	0	1.10124	1.18374	4.48553	0	0.139126	0.24335	2.16528	0	1.07492	-4.48553
id 474	TCTGGGTTCAGGGGATG	1	hsa-miR-3916	miRNA	17	64	80	0	0	1	0	0	0	0.560691	0	0	0	-0.834721	0	1	1.78351
id 475	TCGGACTGAGCAGGTGGG	1	hsa-miR-3917	miRNA	18	63	80	0	25	0	0	0	2.11382	0	0	0	1.07985	0	0	2.11382	1
id 476	AGGAACCTTGGAGCTTCGGCAGC	1	hsa-miR-3928	miRNA	23	48	70	45	43	0	0	2.75309	3.63577	0	0	1.46105	1.86226	0	0	1.32061	1
id 477	GAGGCTGATGTGAGTAGACCACT	1	hsa-miR-3929	miRNA	23	42	64	15	32	0	0	0.917698	2.70569	0	0	-0.123908	1.436	0	0	2.94834	1
id 478	CACCAGTAATCCCAGCACTTTGGG	2	hsa-miR-3929	miRNA	24	19	42	0	0	0	1	0	0	0	0.422853	0	0	0	-1.24177	1	-2.36489
id 479	TCAGGTGTGGAAACTGAGGCAGG	1	hsa-miR-3934	miRNA	23	34	56	0	0	0	32	0	0	0	13.5313	0	0	0	3.75823	1	13.5313
id 480	TAAGGGGTGTATGGCAGATGC	1	hsa-miR-3936	miRNA	21	75	95	0	0	25	0	0	0	14.0173	0	0	0	3.80914	0	1	-14.0173
id 481	CAGCCCGGATCCCAGCCCACT	1	hsa-miR-3940	miRNA	21	66	86	60	0	0	20	3.67079	0	0	8.45706	1.87609	0	0	3.08016	-3.67079	8.45706
id 482	TTTCAGATAACAGTATTACATC	1	hsa-miR-3942	miRNA	22	74	95	18	0	0	0	1.10124	0	0	0	0.139126	0	0	0	-1.10124	1
id 484	TGTGCAGCAGGCCAACCGAG	2	hsa-miR-3944	miRNA	20	32	51	16	0	0	0	0.978878	0	0	0	-0.030799	0	0	0	1.02158	1
id 483	TTCGGGCTGGCCTGCTGCTCCGG	1	hsa-miR-3944	miRNA	23	72	94	45	24	0	0	2.75309	2.02927	0	0	1.46105	1.02096	0	0	-1.35669	1
id 486	GAATGTTGCTCGGTGAACCCCT	1	hsa-miR-409	miRNA	22	56	77	11	23	392	199	0.672979	1.94471	219.791	84.1478	-0.571367	0.959557	7.77999	6.39485	2.88971	-2.61196
id 485	AGGTTACCCGAGCAACTTTGCAT	2	hsa-miR-409	miRNA	23	24	46	0	0	26	81	0	0	14.578	34.2511	0	0	3.86572	5.09808	1	2.34951
id 487	AATATAACACAGATGGCCTGT	1	hsa-miR-410	miRNA	21	59	79	0	0	74	226	0	0	41.4912	95.5648	0	0	5.37473	6.57841	1	2.30326
id 488	ATAGTAGACCGTATAGCGTACG	1	hsa-miR-411	miRNA	22	24	45	0	0	454	516	0	0	254.554	218.192	0	0	7.99183	7.76946	1	-1.16665
id 489	TGGTCGACCAGTTGGAAAGT	1	hsa-miR-412	miRNA	20	28	47	0	0	26	0	0	0	14.578	0	0	0	3.86572	0	1	-14.578
id 490	TCCGGTGCACATTGTAGGC	1	hsa-miR-421	miRNA	19	4	22	50	170	0	0	3.05899	14.374	0	0	1.61306	3.84539	0	0	4.69892	1
id 491	ATCAACAGACATTAATTGGGCG	2	hsa-miR-421	miRNA	22	57	78	2180	1658	149	166	133.372	140.188	83.543	70.1936	7.05931	7.13122	6.38445	6.13327	1.05111	-1.19018
id 492	AGCTCGGTCTGAGGCCCCTCAGT	2	hsa-miR-423	miRNA	23	62	84	11718	9268	426	661	716.906	783.635	238.855	279.506	9.48564	9.61404	7.89999	8.12674	1.09308	1.17019
id 493	TGAGGGGCAGAGAGCGAGACTTT	1	hsa-miR-423	miRNA	23	26	48	51958	30520	10415	13297	3178.78	2580.55	5839.6	5622.68	11.6343	11.3335	12.5117	12.457	-1.23182	-1.03858
id 494	CAGCAGCAATTCATGTTTTGAA	1	hsa-miR-424	miRNA	22	20	41	32	42	0	0	1.95776	3.55122	0	0	0.969201	1.82831	0	0	1.81392	1
id 495	CAAAACGTGAGGCGCTGCT	2	hsa-miR-424	miRNA	19	57	75	31	34	0	0	1.89658	2.87479	0	0	0.923397	1.52346	0	0	1.51578	1
id 496	AATGACACGATCACTCCCGTTG	1	hsa-miR-425	miRNA	22	23	44	3420	2785	170	285	209.235	235.479	95.3176	120.513	7.70898	7.87946	6.57467	6.91305	1.12543	1.26433
id 497	CATCGGGAATGTCGTGTCCGCC	2	hsa-miR-425	miRNA	22	63	84	268	162	0	0	16.3962	13.6975	0	0	4.03529	3.77585	0	0	-1.19702	1
id 498	ACCCCACTCCTGGTACCA	1	hsa-miR-4286	miRNA	18	20	37	66	83	13	101	4.03787	7.01788	7.28899	42.7082	2.0136	2.81103	2.86572	5.41644	1.73801	5.85927
id 499	TCTTACCAGACATGGTTAGACCTGGCCCT	2	hsa-miR-429	miRNA	29	26	54	0	21	0	21	0	1.77561	0	8.87992	0	0.828313	0	3.15055	1.77561	8.87992
id 500	TAATACTGTCTGGTAAAACCG	1	hsa-miR-429	miRNA	21	60	80	3688	2923	193	534	225.631	247.148	108.213	225.804	7.81782	7.94923	6.75774	7.81892	1.09536	2.08665
id 501	CCCAGAGTCTGTGACTGGAAGGG	1	hsa-miR-4314	miRNA	23	83	105	0	0	0	28	0	0	0	11.8399	0	0	0	3.56558	1	11.8399
id 502	TCTTGGAGTAGGTCATTGGGT	1	hsa-miR-432	miRNA	21	23	43	0	0	31	103	0	0	17.3814	43.5539	0	0	4.11948	5.44473	1	2.50577
id 503	TGTTCCTCTGTCTCCCAGACTCTG	1	hsa-miR-4326	miRNA	24	20	43	0	23	0	0	0	1.94471	0	0	0	0.959557	0	0	1.94471	1
id 504	ATCATGATGGGCTCCTCGGTGT	1	hsa-miR-433	miRNA	22	73	94	0	0	24	0	0	0	13.4566	0	0	0	3.75024	0	1	-13.4566
id 159	TAGCAATGTCAGCAGTGCCT	2	hsa-miR-43481	miRNA	20	3	22	56	82	0	0	3.42607	6.93333	0	0	1.77656	2.79355	0	0	2.02369	1
id 161	TAGCAGCACGTAAATATTGGCG	1	hsa-miR-43481	miRNA	22	23	44	38339	25807	1231	1539	2345.58	2182.05	690.211	650.771	11.1957	11.0915	9.43089	9.34601	-1.07494	-1.06061
id 160	CCAGTATTAACTGTGCTGCTGAA	3	hsa-miR-43481	miRNA	23	65	87	20	9	0	0	1.2236	0.760975	0	0	0.291129	-0.394079	0	0	-1.60793	1
id 270	TGGCTCAGTTCAGCAGGAAC	1	hsa-miR-43489	miRNA	20	53	72	462	314	48	80	28.2651	26.5496	26.9132	33.8283	4.82095	4.73062	4.75024	5.08016	-1.06462	1.25694
id 271	CGGTGCCTACTGAGCTGATATCA	2	hsa-miR-43489	miRNA	23	13	35	19	7	0	0	1.16242	0.591869	0	0	0.217129	-0.75665	0	0	-1.96398	1
id 162	ACCAATATTACTGTGCTGCTT	2	hsa-miR-43512	miRNA	21	61	81	129	126	0	109	7.8922	10.6536	0	46.091	2.98043	3.41328	0	5.52641	1.3499	46.091
id 273	GTGCCTACTGAGCTGAAACACAG	3	hsa-miR-43520	miRNA	23	21	43	0	45	0	0	0	3.80487	0	0	0	1.92785	0	0	3.80487	1
id 274	CTCCCTGGGCTCTGCCTCCC	2	hsa-miR-43520	miRNA	20	1	20	28	0	0	0	1.71304	0	0	0	0.776556	0	0	0	-1.71304	1
id 505	ATGGCCAGAGCTCACACAGAGG	1	hsa-miR-4435-1	miRNA	22	14	35	9	0	0	0	0.550619	0	0	0	-0.860874	0	0	0	1.81614	1
id 506	GTTGGAGGCGTGGGTT	1	hsa-miR-4443	miRNA	16	17	32	1	0	0	0	0.0611799	0	0	0	-4.0308	0	0	0	16.3452	1
id 507	CAGGGCTGGCAGTGACATGGG	1	hsa-miR-4446	miRNA	21	52	72	58	12	0	0	3.54843	1.01463	0	0	1.82718	0.020958	0	0	-3.49726	1
id 508	CATAGTGAGGAGTGAC	1	hsa-miR-4448	miRNA	16	3	18	0	0	0	1	0	0	0	0.422853	0	0	0	-1.24177	1	-2.36489
id 509	TCCCGGGGCTGCGCGAGGCACAGGC	1	hsa-miR-4449	miRNA	25	50	74	45	36	29	0	2.75309	3.0439	16.2601	0	1.46105	1.60592	4.02326	0	1.10563	-16.2601
id 510	ATCCGAGTCACGGCACCA	1	hsa-miR-4454	miRNA	18	14	31	1	0	0	8	0.0611799	0	0	3.38283	-4.0308	0	0	1.75823	16.3452	3.38283
id 511	TGAACCCAGGAGGCGG	1	hsa-miR-4459	miRNA	16	7	22	0	0	0	24	0	0	0	10.1485	0	0	0	3.34319	1	10.1485
id 514	GGAGATTGAGACTAGTAGGGCT	1	hsa-miR-4461	miRNA	22	52	73	70	100	44	53	4.28259	8.45528	24.6704	22.4112	2.09848	3.07985	4.62471	4.48615	1.97434	-1.10081
id 513	AGGTTATGTACGTAGTCTAGGCCAT	2	hsa-miR-4461	miRNA	25	20	44	15	0	0	0	0.917698	0	0	0	-0.123908	0	0	0	1.08968	1
id 515	GAGACTGGGGTGGGGCC	1	hsa-miR-4463	miRNA	17	49	65	26	0	0	0	1.59068	0	0	0	0.669641	0	0	0	-1.59068	1
id 516	CAGCCCCTGGGCCGCCGCCT	1	hsa-miR-4467	miRNA	20	49	68	0	0	0	29	0	0	0	12.2627	0	0	0	3.61621	1	12.2627
id 517	TGGCGGCGGTAGTTATGGGCTTC	2	hsa-miR-4467	miRNA	23	13	35	17	0	0	0	1.04006	0	0	0	0.0566638	0	0	0	-1.04006	1
id 518	TTGGTGGGGGTGGGGGG	1	hsa-miR-4472-2	miRNA	17	9	25	0	24	0	0	0	2.02927	0	0	0	1.02096	0	0	2.02927	1
id 519	CTTGTAATGGAGAACACTAAGCT	1	hsa-miR-4473	miRNA	23	25	47	19	0	0	0	1.16242	0	0	0	0.217129	0	0	0	-1.16242	1
id 520	ATCAATCACAAATGTCCTTAAT	1	hsa-miR-4477a	miRNA	22	20	41	8	0	0	0	0.489439	0	0	0	-1.0308	0	0	0	2.04316	1
id 521	ATTAAGGACATTTGTGATTGAT	1	hsa-miR-4477b	miRNA	22	59	80	7	0	0	0	0.428259	0	0	0	-1.22344	0	0	0	2.33503	1
id 522	TTTCTATTTCTCAGTGGGGCT	1	hsa-miR-4482	miRNA	21	53	73	29	36	0	0	1.77422	3.0439	0	0	0.827182	1.60592	0	0	1.71563	1
id 523	TGGCAGTGTATTGTTAGCTGGT	1	hsa-miR-449a	miRNA	22	25	46	31	0	12	25	1.89658	0	6.7283	10.5713	0.923397	0	2.75024	3.40208	-1.89658	1.57117
id 524	AGGCAGTGTATTGCTAGCGGCTGTT	1	hsa-miR-449c	miRNA	25	27	51	408	125	104	0	24.9614	10.5691	58.3119	0	4.64163	3.40178	5.86572	0	-2.36173	-58.3119
id 525	TTTTGCGATGTGTTCCTAAT	1	hsa-miR-450a1	miRNA	20	27	46	25	0	0	43	1.5295	0	0	18.1827	0.613057	0	0	4.18449	-1.5295	18.1827
id 527	TTTTGCAATATGTTCCTGAAT	1	hsa-miR-450b	miRNA	21	20	40	110	104	25	153	6.72979	8.79349	14.0173	64.6965	2.75056	3.13644	3.80914	6.01562	1.30665	4.61548
id 528	AAACCGTTACCATTACTGAGTTT	1	hsa-miR-451	miRNA	23	26	48	2	0	233	301	0.12236	0	130.641	127.279	-3.0308	0	7.02947	6.99185	8.17262	-1.02642
id 529	TGAGGGAGTAGGATGTATGGTT	1	hsa-miR-4510	miRNA	22	17	38	2	0	0	0	0.12236	0	0	0	-3.0308	0	0	0	8.17262	1
id 530	GAAGAACTGTTGCATTTGCCCT	1	hsa-miR-4511	miRNA	22	24	45	10	18	0	0	0.611799	1.52195	0	0	-0.708871	0.605921	0	0	2.48766	1
id 531	CAGGGCCTCACTGTATCGCC	1	hsa-miR-4512	miRNA	20	58	77	11	23	0	0	0.672979	1.94471	0	0	-0.571367	0.959557	0	0	2.88971	1
id 532	CCAGGCTGGAGTGCAGTGA	2	hsa-miR-4512	miRNA	19	77	95	9	0	32	32	0.550619	0	17.9421	13.5313	-0.860874	0	4.16528	3.75823	1.81614	-1.32597
id 533	CCCCTGGGTGTGCTG	1	hsa-miR-4518	miRNA	15	88	102	0	0	2	0	0	0	1.12138	0	0	0	0.165279	0	1	-1.12138
id 534	CTCAGCAGTGCGCAGGGCTGC	1	hsa-miR-4519	miRNA	21	13	33	18	0	0	0	1.10124	0	0	0	0.139126	0	0	0	-1.10124	1
id 535	AAACTCAGTAATGGTAACGGTTT	1	hsa-miR-451b	miRNA	23	41	63	0	1	237	285	0	0.0845528	132.884	120.513	0	-3.564	7.05402	6.91305	-11.8269	-1.10265
id 536	TGTTTGCAGAGGAAACTGAGAC	1	hsa-miR-452	miRNA	22	26	47	0	25	0	0	0	2.11382	0	0	0	1.07985	0	0	2.11382	1
id 537	GCTAAGGAAGTCCTGTGCTCAGTTTT	1	hsa-miR-4521	miRNA	26	13	38	116	77	0	0	7.09687	6.51056	0	0	2.82718	2.70278	0	0	-1.09005	1
id 538	TGGTTCCGCTGACTCTGCCTG	1	hsa-miR-4522	miRNA	21	55	75	0	18	0	0	0	1.52195	0	0	0	0.605921	0	0	1.52195	1
id 539	TGAGGACTAGAGGCGGCCGAGG	1	hsa-miR-4523	miRNA	22	38	59	7	0	0	0	0.428259	0	0	0	-1.22344	0	0	0	2.33503	1
id 540	TCCCCCGAGGCGGCG	2	hsa-miR-4523	miRNA	15	71	85	0	0	0	1	0	0	0	0.422853	0	0	0	-1.24177	1	-2.36489
id 541	TAGTGCAATATTGCTTATAGGGT	1	hsa-miR-454	miRNA	23	73	95	350	420	0	53	21.413	35.5122	0	22.4112	4.42041	5.15024	0	4.48615	1.65844	22.4112
id 542	ACCCTATCAATATTGTCTCTGC	2	hsa-miR-454	miRNA	22	33	54	318	348	20	101	19.4552	29.4244	11.2138	42.7082	4.28208	4.87894	3.48721	5.41644	1.51242	3.80853
id 543	CCTGGACACCGCTCAGCCGGCC	1	hsa-miR-4638	miRNA	22	44	65	7	21	0	0	0.428259	1.77561	0	0	-1.22344	0.828313	0	0	4.14611	1
id 544	TGCGGACTCGGCTGCGGTGGAC	2	hsa-miR-4638	miRNA	22	6	27	10	0	0	0	0.611799	0	0	0	-0.708871	0	0	0	1.63452	1
id 545	CCCACCCCCTGTTTCCTGGCCC	1	hsa-miR-4640	miRNA	22	74	95	0	13	0	18	0	1.09919	0	7.61136	0	0.136435	0	2.92815	1.09919	7.61136
id 546	ATGGCATCGTCCCCTGGTGGC	1	hsa-miR-4642	miRNA	21	19	39	1	0	0	0	0.0611799	0	0	0	-4.0308	0	0	0	16.3452	1
id 547	GAAGATGGTGCTGTGCTGAGGA	1	hsa-miR-4647	miRNA	22	20	41	34	27	0	0	2.08012	2.28292	0	0	1.05666	1.19088	0	0	1.0975	1
id 548	TGTGGGATCTGGAGGCATC	1	hsa-miR-4654	miRNA	19	19	37	23	0	0	0	1.40714	0	0	0	0.492763	0	0	0	-1.40714	1
id 549	TCTGAACTAGCTCTGTGGATC	1	hsa-miR-4661	miRNA	21	15	35	17	28	0	0	1.04006	2.36748	0	0	0.0566638	1.24335	0	0	2.27629	1
id 550	CAGGATCCACAGAGCTAGTC	2	hsa-miR-4661	miRNA	20	56	75	26	0	0	0	1.59068	0	0	0	0.669641	0	0	0	-1.59068	1
id 551	TTAGCCAATTGTCCATCTTTAG	1	hsa-miR-4662a	miRNA	22	15	36	9	0	0	0	0.550619	0	0	0	-0.860874	0	0	0	1.81614	1
id 552	CTAAAGATGGACAATTGGCTAA	1	hsa-miR-4662b	miRNA	22	57	78	11	0	0	0	0.672979	0	0	0	-0.571367	0	0	0	1.48593	1
id 553	CTTCCGGTCTGTGAGCCCCGTC	1	hsa-miR-4664	miRNA	22	53	74	49	110	34	25	2.99781	9.3008	19.0635	10.5713	1.58391	3.21736	4.25274	3.40208	3.10253	-1.80332
id 554	TTACACAGCTGGACAGAGGC	1	hsa-miR-4672	miRNA	20	60	79	22	0	0	0	1.34596	0	0	0	0.428633	0	0	0	-1.34596	1
id 555	TCTGTGAGACCAAAGAACTACT	1	hsa-miR-4677	miRNA	22	59	80	1965	1427	27	34	120.218	120.657	15.1387	14.377	6.90951	6.91477	3.92017	3.84569	1.00365	-1.05298
id 556	TCTCCCTTCCTGCCCTGGCT	1	hsa-miR-4685	miRNA	20	55	74	29	0	31	23	1.77422	0	17.3814	9.72562	0.827182	0	4.11948	3.28179	-1.77422	-1.78718
id 557	CAGCCCTCCTCCCGCACCCAAA	1	hsa-miR-4687	miRNA	22	21	42	0	50	24	0	0	4.22764	13.4566	0	0	2.07985	3.75024	0	4.22764	-13.4566
id 558	AGGCGAGGCTGGGCTGAAC	1	hsa-miR-4690	miRNA	19	14	32	0	27	0	0	0	2.28292	0	0	0	1.19088	0	0	2.28292	1
id 559	GGTGTAGACGCTGCTGGCC	2	hsa-miR-4707	miRNA	19	42	60	21	16	0	0	1.28478	1.35284	0	0	0.361518	0.435996	0	0	1.05298	1
id 560	AGCCCGCCCCAGCCGAGGTTCT	1	hsa-miR-4707	miRNA	22	61	82	44	31	33	27	2.69191	2.62114	18.5028	11.417	1.42863	1.39019	4.20967	3.51312	-1.027	-1.62063
id 561	TTGAAGAGGAGGTGCTCTGTAGC	1	hsa-miR-4709	miRNA	23	57	79	0	19	0	29	0	1.6065	0	12.2627	0	0.683923	0	3.61621	1.6065	12.2627
id 562	AACAGTGACTTGCTCTCCAATGGTATCC	2	hsa-miR-4709	miRNA	28	20	47	20	0	0	0	1.2236	0	0	0	0.291129	0	0	0	-1.2236	1
id 563	AATGAGAGACCTGTACTGTAT	1	hsa-miR-4712	miRNA	21	66	86	0	28	0	0	0	2.36748	0	0	0	1.24335	0	0	2.36748	1
id 564	AGACCCTGCAGCCTTCCCACCC	1	hsa-miR-4725	miRNA	22	22	43	34	0	31	13	2.08012	0	17.3814	5.49709	1.05666	0	4.11948	2.45867	-2.08012	-3.16193
id 565	TCTGCCAGCTTCCACAGTGG	1	hsa-miR-4727	miRNA	20	12	31	13	0	0	0	0.795338	0	0	0	-0.330359	0	0	0	1.25733	1
id 566	TGGGAGGGGAGAGGCAGCAAGC	1	hsa-miR-4728	miRNA	22	27	48	0	28	0	0	0	2.36748	0	0	0	1.24335	0	0	2.36748	1
id 567	CATGCTGACCTCCCTCCTGCCC	2	hsa-miR-4728	miRNA	22	68	89	48	0	0	0	2.93663	0	0	0	1.55416	0	0	0	-2.93663	1
id 568	AAACTGGAGCGCCTGGAGGA	1	hsa-miR-4738	miRNA	20	68	87	0	0	0	25	0	0	0	10.5713	0	0	0	3.40208	1	10.5713
id 569	CGGGCTGTCCGGAGGGGTCGG	1	hsa-miR-4741	miRNA	21	68	88	0	24	0	20	0	2.02927	0	8.45706	0	1.02096	0	3.08016	2.02927	8.45706
id 570	TCTGTATTCTCCTTTGCCTGC	1	hsa-miR-4742	miRNA	21	72	92	20	0	0	0	1.2236	0	0	0	0.291129	0	0	0	-1.2236	1
id 571	TGAGTGGGGCTCCCGGGACGGCGC	1	hsa-miR-4745	miRNA	24	19	42	73	107	0	32	4.46613	9.04714	0	13.5313	2.15903	3.17746	0	3.75823	2.02572	13.5313
id 572	CCGGTCCCAGGAGAACCTGCAGA	1	hsa-miR-4746	miRNA	23	19	41	290	120	31	21	17.7422	10.1463	17.3814	8.87992	4.14911	3.34289	4.11948	3.15055	-1.74863	-1.95739
id 573	CGCCCCTCCTGCCCCCACAGA	1	hsa-miR-4749	miRNA	21	58	78	11	0	0	0	0.672979	0	0	0	-0.571367	0	0	0	1.48593	1
id 574	AGCCAGGCTCTGAAGGGAAAGTT	1	hsa-miR-4755	miRNA	23	53	75	11	0	0	0	0.672979	0	0	0	-0.571367	0	0	0	1.48593	1
id 575	TGCCCCACCTGCTGACCACCC	1	hsa-miR-4758	miRNA	21	58	78	0	19	0	0	0	1.6065	0	0	0	0.683923	0	0	1.6065	1
id 576	CCGGCTGTGGGCAGGGAGGGCATG	1	hsa-miR-4761	miRNA	24	56	79	15	0	0	0	0.917698	0	0	0	-0.123908	0	0	0	1.08968	1
id 577	TCCTGCTCTGGTGACTGAGGACCGCCAGG	1	hsa-miR-4763	miRNA	29	42	70	0	37	0	0	0	3.12845	0	0	0	1.64545	0	0	3.12845	1
id 578	CTGGGCGGGGGGCGGCGGG	2	hsa-miR-4763	miRNA	19	83	101	19	0	0	0	1.16242	0	0	0	0.217129	0	0	0	-1.16242	1
id 579	CGCGGGCGCTCCTGGCCGCCGC	1	hsa-miR-4767	miRNA	22	19	40	8	0	0	0	0.489439	0	0	0	-1.0308	0	0	0	2.04316	1
id 580	TTAATTTTTTGTTTCGGTCACT	1	hsa-miR-4775	miRNA	22	19	40	38	35	0	0	2.32484	2.95935	0	0	1.21713	1.56528	0	0	1.27293	1
id 581	AATGTTGGAATCCTCGCTAGAG	1	hsa-miR-4781	miRNA	22	55	76	33	0	0	0	2.01894	0	0	0	1.0136	0	0	0	-2.01894	1
id 582	TGAGACCAGGACTGGATGCACC	1	hsa-miR-4786	miRNA	22	20	41	37	15	0	0	2.26366	1.26829	0	0	1.17865	0.342886	0	0	-1.78481	1
id 583	GATGCGCCGCCCACTGCCCCGCG	1	hsa-miR-4787	miRNA	23	60	82	147	61	0	24	8.99344	5.15772	0	10.1485	3.16887	2.36673	0	3.34319	-1.74369	10.1485
id 584	CGGTGAGCGCTCGCTGGC	1	hsa-miR-4792	miRNA	18	16	33	0	0	1	0	0	0	0.560691	0	0	0	-0.834721	0	1	1.78351
id 585	TAAAGTGGCAGAGTATAGAC	1	hsa-miR-4796	miRNA	20	62	81	12	0	0	0	0.734159	0	0	0	-0.445837	0	0	0	1.3621	1
id 586	TTGCTTAACCTTGCCCTCG	1	hsa-miR-4804	miRNA	19	53	71	14	0	0	0	0.856518	0	0	0	-0.223444	0	0	0	1.16752	1
id 587	TCACTCCTCTCCTCCCGTCTTCT	1	hsa-miR-483	miRNA	23	57	79	0	0	16	0	0	0	8.97106	0	0	0	3.16528	0	1	-8.97106
id 588	TCAGGCTCAGTCCCCTCCCGA	1	hsa-miR-484	miRNA	21	17	37	1394	969	56	258	85.2847	81.9316	31.3987	109.096	6.41422	6.35635	4.97263	6.76946	-1.04093	3.47454
id 589	TCCTGTACTGAGCTGCCCCGAG	2	hsa-miR-486	miRNA	22	13	34	13900	34091	96958	96807	850.4	2882.49	54363.5	40935.1	9.732	11.4931	15.7304	15.3211	3.38957	-1.32804
id 590	CTCGGGGCAGCTCAGTACAGGA	1	hsa-miR-486	miRNA	22	53	74	13718	33543	93651	92677	839.266	2836.15	52509.3	39188.8	9.71298	11.4697	15.6803	15.2582	3.37933	-1.33991
id 591	AATCGTACAGGGTCATCCACT	1	hsa-miR-487b	miRNA	21	60	80	0	0	20	0	0	0	11.2138	0	0	0	3.48721	0	1	-11.2138
id 592	TTGTACATGGTAGGCTT	2	hsa-miR-493	miRNA	17	25	41	0	0	22	30	0	0	12.3352	12.6856	0	0	3.62471	3.66512	1	1.02841
id 593	TGAAGGTCTACTGTGTGCCAGG	1	hsa-miR-493	miRNA	22	66	87	0	0	27	25	0	0	15.1387	10.5713	0	0	3.92017	3.40208	1	-1.43205
id 594	CAGCAGCACACTGTGGTTTGTA	1	hsa-miR-497	miRNA	22	33	54	537	262	0	28	32.8536	22.1528	0	11.8399	5.03798	4.46942	0	3.56558	-1.48304	11.8399
id 595	ATGCACCTGGGCAAGGATTCTGA	1	hsa-miR-500a	miRNA	23	61	83	5803	4455	1058	1778	355.027	376.683	593.212	751.833	8.47178	8.55721	9.2124	9.55427	1.061	1.26739
id 596	AGTGCACCCAGGCAAGGATTCTG	1	hsa-miR-500b	miRNA	23	57	79	42	24	0	28	2.56955	2.02927	0	11.8399	1.36152	1.02096	0	3.56558	-1.26625	11.8399
id 597	AATGCACCCGGGCAAGGATTCT	1	hsa-miR-501	miRNA	22	60	81	4331	4095	1892	3174	264.97	346.244	1060.83	1342.14	8.04969	8.43564	10.051	10.3903	1.30673	1.26518
id 598	AATCCTTTGTCCCTGGGTGAGAGT	2	hsa-miR-501	miRNA	24	23	46	23	0	0	0	1.40714	0	0	0	0.492763	0	0	0	-1.40714	1
id 599	AATGCACCTGGGCAAGGATTC	1	hsa-miR-502	miRNA	21	61	81	37	69	37	71	2.26366	5.83414	20.7456	30.0226	1.17865	2.54452	4.37473	4.90798	2.57731	1.44718
id 600	CGTCAACACTTGCTGGTTTCCTC	2	hsa-miR-505	miRNA	23	60	82	24	23	0	0	1.46832	1.94471	0	0	0.554163	0.959557	0	0	1.32445	1
id 601	GGGAGCCAGGAAGTATTGATGTT	1	hsa-miR-505	miRNA	23	24	46	20	10	0	0	1.2236	0.845528	0	0	0.291129	-0.242076	0	0	-1.44714	1
id 602	TGATTGTAGCCTTTTGGAGTAGA	1	hsa-miR-508	miRNA	23	70	92	18	0	0	0	1.10124	0	0	0	0.139126	0	0	0	-1.10124	1
id 603	TGATTGGTACGTCTGTGGGTAGA	1	hsa-miR-509-1	miRNA	23	64	86	0	28	0	0	0	2.36748	0	0	0	1.24335	0	0	2.36748	1
id 606	CCTGTAATCCCAGCACTT	2	hsa-miR-5095	miRNA	18	84	101	13	30	34	36	0.795338	2.53658	19.0635	15.2227	-0.330359	1.34289	4.25274	3.92815	3.18931	-1.25231
id 605	AAGTGCTGGGATTACAGG	1	hsa-miR-5095	miRNA	18	5	22	0	0	10	50	0	0	5.60691	21.1427	0	0	2.48721	4.40208	1	3.77082
id 608	ACTCCTGACCTCAGG	3	hsa-miR-5096	miRNA	15	52	66	0	0	0	13	0	0	0	5.49709	0	0	0	2.45867	1	5.49709
id 609	TCACCATGTTGGTCAGGC	2	hsa-miR-5096	miRNA	18	25	42	0	0	22	0	0	0	12.3352	0	0	0	3.62471	0	1	-12.3352
id 607	GTTGGTCAGGCTGGTCTCAAACT	1	hsa-miR-5096	miRNA	23	32	54	42	17	0	21	2.56955	1.4374	0	8.87992	1.36152	0.523458	0	3.15055	-1.78764	8.87992
id 610	AAGTGCTGTCATAGCTGAGGTC	1	hsa-miR-512-1	miRNA	22	66	87	21	0	0	0	1.28478	0	0	0	0.361518	0	0	0	-1.28478	1
id 611	CATGTTGTCTGTGGTACCC	1	hsa-miR-514-1	miRNA	19	12	30	0	0	0	21	0	0	0	8.87992	0	0	0	3.15055	1	8.87992
id 613	CCTCCCACACCCAAGGCTTGCA	2	hsa-miR-532	miRNA	22	66	87	386	317	14	22	23.6154	26.8032	7.84968	9.30277	4.56166	4.74433	2.97263	3.21766	1.13499	1.18511
id 614	CATGCCTTGAGTGTAGGACCGT	1	hsa-miR-532	miRNA	22	29	50	7718	5206	716	883	472.186	440.182	401.455	373.379	8.88321	8.78196	8.64909	8.5445	-1.07271	-1.07519
id 615	AAAGGATTCTGCTGTCGGT	1	hsa-miR-541	miRNA	19	19	37	0	0	0	17	0	0	0	7.1885	0	0	0	2.84569	1	7.1885
id 616	TGTGACAGATTGATAACTGAAA	1	hsa-miR-542	miRNA	22	62	83	431	274	0	76	26.3685	23.1675	0	32.1368	4.72075	4.53403	0	5.00616	-1.13817	32.1368
id 617	TCAGTAAATGTTTATTAGATG	1	hsa-miR-545	miRNA	21	34	54	1	30	0	0	0.0611799	2.53658	0	0	-4.0308	1.34289	0	0	41.4611	1
id 618	CAAAAACCACAATTACTTTTGC	1	hsa-miR-548aa-1	miRNA	22	63	84	2	0	0	0	0.12236	0	0	0	-3.0308	0	0	0	8.17262	1
id 619	GCAAAAGTAATTGTGGTTTTTG	1	hsa-miR-548ad	miRNA	22	23	44	2	0	0	0	0.12236	0	0	0	-3.0308	0	0	0	8.17262	1
id 620	CAAAAGTAATTGTGGTTTTTGT	1	hsa-miR-548ae-2	miRNA	22	14	35	2	7	0	0	0.12236	0.591869	0	0	-3.0308	-0.75665	0	0	4.83712	1
id 621	AAAGGTAATTGTGGTTTCTGCC	1	hsa-miR-548ag-2	miRNA	22	13	34	23	0	0	0	1.40714	0	0	0	0.492763	0	0	0	-1.40714	1
id 622	AAAAGTAATTGCGGTTTTTG	1	hsa-miR-548am	miRNA	20	19	38	21	0	12	0	1.28478	0	6.7283	0	0.361518	0	2.75024	0	-1.28478	-6.7283
id 623	CAAGAACCTCAGTTGCTTTTGT	2	hsa-miR-548b	miRNA	22	70	91	0	21	0	0	0	1.77561	0	0	0	0.828313	0	0	1.77561	1
id 624	AAAAGTAATTGTGGTTTTGGC	1	hsa-miR-548b	miRNA	21	34	54	33	0	0	0	2.01894	0	0	0	1.0136	0	0	0	-2.01894	1
id 627	AAAAACTGAGACTACTTTTGC	1	hsa-miR-548e	miRNA	21	62	82	93	59	0	0	5.68973	4.98861	0	0	2.50836	2.31864	0	0	-1.14054	1
id 628	AAAAGCAATCGCGGTTTTTGCT	2	hsa-miR-548e	miRNA	22	25	46	55	0	0	0	3.36489	0	0	0	1.75056	0	0	0	-3.36489	1
id 630	AAACTGTAATTACTTTTGGACC	1	hsa-miR-548f-1	miRNA	22	62	83	366	329	29	0	22.3918	27.8179	16.2601	0	4.4849	4.79794	4.02326	0	1.24232	-16.2601
id 629	GCAAAAGTAATCACAGTTTTTG	2	hsa-miR-548f-1	miRNA	22	21	42	71	20	25	0	4.34377	1.69106	14.0173	0	2.11895	0.757924	3.80914	0	-2.56868	-14.0173
id 631	CAAAAACCGCAATTACTTTT	1	hsa-miR-548h-4	miRNA	20	80	99	3	0	0	0	0.18354	0	0	0	-2.44584	0	0	0	5.44841	1
id 632	AAAAGTAATTGCGGATTTTGCC	1	hsa-miR-548i	miRNA	22	48	69	12	0	0	0	0.734159	0	0	0	-0.445837	0	0	0	1.3621	1
id 636	AAAAGTACTTGCGGATTTTGCT	1	hsa-miR-548k	miRNA	22	41	62	275	340	11	28	16.8245	28.7479	6.16761	11.8399	4.07249	4.84539	2.62471	3.56558	1.7087	1.91969
id 637	CCAAAACTGCAGTTACTTTTGC	1	hsa-miR-548o	miRNA	22	96	117	87	40	0	18	5.32265	3.38211	0	7.61136	2.41214	1.75792	0	2.92815	-1.57377	7.61136
id 640	AAAGTAATGGCGGTTTTTGC	1	hsa-miR-548q	miRNA	20	26	45	0	23	0	0	0	1.94471	0	0	0	0.959557	0	0	1.94471	1
id 641	ACAAAAACCACAATTACTTTTG	1	hsa-miR-548t	miRNA	22	53	74	2	14	0	0	0.12236	1.18374	0	0	-3.0308	0.24335	0	0	9.67425	1
id 642	CAAAGACTGCAATTACTTTTGC	1	hsa-miR-548u	miRNA	22	58	79	0	27	0	0	0	2.28292	0	0	0	1.19088	0	0	2.28292	1
id 643	GATTTATTGAATACTA	1	hsa-miR-548v	miRNA	16	1	16	0	0	0	1	0	0	0	0.422853	0	0	0	-1.24177	1	-2.36489
id 644	AAAAGTAACTGCGGTTTTTGCC	1	hsa-miR-548w	miRNA	22	19	40	0	0	0	23	0	0	0	9.72562	0	0	0	3.28179	1	9.72562
id 645	GCAAAAACCGCAATTACTTTT	1	hsa-miR-548z	miRNA	21	62	82	0	0	6	0	0	0	3.36415	0	0	0	1.75024	0	1	-3.36415
id 646	TGTCTTACTCCCTCAGGCACAT	2	hsa-miR-550a-1	miRNA	22	70	91	0	23	0	0	0	1.94471	0	0	0	0.959557	0	0	1.94471	1
id 647	AGTGCCTGAGGGAGTAAGAGCCCT	1	hsa-miR-550a-1	miRNA	24	31	54	0	20	11	0	0	1.69106	6.16761	0	0	0.757924	2.62471	0	1.69106	-6.16761
id 652	AGGGCTCTTACTCCCTCAGGCACT	1	hsa-miR-550b-1	miRNA	24	62	85	0	19	15	0	0	1.6065	8.41037	0	0	0.683923	3.07217	0	1.6065	-8.41037
id 651	ATGTGCCTGAGGGAGTAAGACA	2	hsa-miR-550b-1	miRNA	22	25	46	0	15	0	0	0	1.26829	0	0	0	0.342886	0	0	1.26829	1
id 655	GCGACCCACTCTTGGTTTCCA	1	hsa-miR-551a	miRNA	21	70	90	1	0	0	0	0.0611799	0	0	0	-4.0308	0	0	0	16.3452	1
id 656	ATCAAGGATCTTAAACTTTGCC	1	hsa-miR-561	miRNA	22	35	56	8721	7376	568	725	533.55	623.661	318.473	306.569	9.05948	9.28462	8.31503	8.26007	1.16889	-1.03883
id 657	GGCAAAGTTTAAGATCCTTGA	2	hsa-miR-561	miRNA	21	68	88	123	91	0	1	7.52512	7.6943	0	0.422853	2.91172	2.94379	0	-1.24177	1.02248	-2.36489
id 658	CCAACTACTCAGGAGGCTGGGG	1	hsa-miR-566	miRNA	22	39	60	0	0	0	33	0	0	0	13.9542	0	0	0	3.80262	1	13.9542
id 659	CAGTGAGCCAAGATCG	2	hsa-miR-566	miRNA	16	96	111	0	0	0	4	0	0	0	1.69141	0	0	0	0.758229	1	1.69141
id 660	CTGAAGTGATGTGTAACTGATC	1	hsa-miR-573	miRNA	22	25	46	37	64	0	0	2.26366	5.41138	0	0	1.17865	2.436	0	0	2.39055	1
id 661	CACGCTCATGCACACACCCACA	1	hsa-miR-574	miRNA	22	70	91	253	155	26	74	15.4785	13.1057	14.578	31.2911	3.95219	3.71212	3.86572	4.96768	-1.18105	2.14647
id 662	TGAGTGTGTGTGTGTGAGTGT	2	hsa-miR-574	miRNA	21	34	54	109	39	0	0	6.66861	3.29756	0	0	2.73739	1.7214	0	0	-2.02229	1
id 663	ATTCTAATTTCTCCACGTCTT	2	hsa-miR-576	miRNA	21	25	45	7	42	0	0	0.428259	3.55122	0	0	-1.22344	1.82831	0	0	8.29221	1
id 664	AAGATGTGGAAAAATTGGAATCC	1	hsa-miR-576	miRNA	23	64	86	59	19	0	0	3.60961	1.6065	0	0	1.85184	0.683923	0	0	-2.24688	1
id 665	GTAGATAAAATATTGGTACCTG	1	hsa-miR-577	miRNA	22	24	45	100	104	0	0	6.11799	8.79349	0	0	2.61306	3.13644	0	0	1.43732	1
id 666	CAATCCCGGACAACAAGAAGCT	1	hsa-miR-578	miRNA	22	32	53	42	0	0	0	2.56955	0	0	0	1.36152	0	0	0	-2.56955	1
id 667	TCGCGGTTTGTGCCAGATGACGA	1	hsa-miR-579	miRNA	23	34	56	0	17	0	0	0	1.4374	0	0	0	0.523458	0	0	1.4374	1
id 668	TTGAGAATGATGAATCATTAGG	1	hsa-miR-580	miRNA	22	70	91	0	23	0	29	0	1.94471	0	12.2627	0	0.959557	0	3.61621	1.94471	12.2627
id 670	TTACAGTTGTTCAACCAGTTACT	2	hsa-miR-582	miRNA	23	25	47	65	48	0	0	3.97669	4.05853	0	0	1.99157	2.02096	0	0	1.02058	1
id 669	TAACTGGTTGAACAACTGAACC	1	hsa-miR-582	miRNA	22	62	83	11531	8158	360	675	705.465	689.781	201.849	285.426	9.46243	9.43	7.65713	8.15697	-1.02274	1.41406
id 671	TTATGGTTTGCCTGGGACTGA	1	hsa-miR-584	miRNA	21	25	45	0	21	0	0	0	1.77561	0	0	0	0.828313	0	0	1.77561	1
id 672	AGCCCTAGCACACAG	1	hsa-miR-585	miRNA	15	30	44	0	0	0	1	0	0	0	0.422853	0	0	0	-1.24177	1	-2.36489
id 673	TCAGAACAAATGCCGGTTCCCA	2	hsa-miR-589	miRNA	22	70	91	16	0	0	0	0.978878	0	0	0	-0.030799	0	0	0	1.02158	1
id 674	TGAGAACCACGTCTGCTCTGAGC	1	hsa-miR-589	miRNA	23	33	55	948	600	55	47	57.9985	50.7317	30.838	19.8741	5.85794	5.66481	4.94664	4.31282	-1.14324	-1.55167
id 675	TAATTTTATGTATAAGCTAGT	1	hsa-miR-590	miRNA	21	65	85	28	75	0	0	1.71304	6.34146	0	0	0.776556	2.66481	0	0	3.70188	1
id 676	AGTGGTTCTCTTGTGGCTCA	1	hsa-miR-597	miRNA	20	65	84	23	0	0	0	1.40714	0	0	0	0.492763	0	0	0	-1.40714	1
id 677	TACGTCATCGTTGTCATCGTCA	1	hsa-miR-598	miRNA	22	70	91	112	62	24	0	6.85215	5.24227	13.4566	0	2.77656	2.39019	3.75024	0	-1.3071	-13.4566
id 678	TATAGATCTGGATTGGAACC	1	hsa-miR-607	miRNA	20	30	49	32	0	0	0	1.95776	0	0	0	0.969201	0	0	0	-1.95776	1
id 680	TCCGAGCCTGGGTCTCCCTCT	1	hsa-miR-615	miRNA	21	70	90	4065	2567	784	801	248.696	217.047	439.582	338.705	7.95824	7.76186	8.77999	8.40389	-1.14582	-1.29783
id 679	GGGGGTCCCCGGTGCTCGGATC	2	hsa-miR-615	miRNA	22	27	48	422	98	0	35	25.8179	8.28617	0	14.7999	4.6903	3.05071	0	3.88751	-3.11578	14.7999
id 681	ACTCAAAACCCTTCAGTGACT	1	hsa-miR-616	miRNA	21	25	45	0	27	0	0	0	2.28292	0	0	0	1.19088	0	0	2.28292	1
id 682	AAGTCATTGGAGGGTTTGAGCAG	2	hsa-miR-616	miRNA	23	64	86	9	0	0	0	0.550619	0	0	0	-0.860874	0	0	0	1.81614	1
id 683	CCCACCTCAGCCTCCCA	1	hsa-miR-619	miRNA	17	12	28	0	0	0	25	0	0	0	10.5713	0	0	0	3.40208	1	10.5713
id 684	AAATGCTGGGATTACAGG	2	hsa-miR-619	miRNA	18	29	46	0	0	0	11	0	0	0	4.65139	0	0	0	2.21766	1	4.65139
id 685	GTGGTAAGGGTAGAGGGATG	3	hsa-miR-625	miRNA	20	4	23	16	0	0	0	0.978878	0	0	0	-0.030799	0	0	0	1.02158	1
id 686	TGAGGGGGAAAGTTCTATAGTC	1	hsa-miR-625	miRNA	22	22	43	206	132	25	13	12.6031	11.161	14.0173	5.49709	3.6557	3.48039	3.80914	2.45867	-1.12921	-2.54995
id 687	GACTATAGAACTTTCCCCCTCA	2	hsa-miR-625	miRNA	22	61	82	229	115	39	12	14.0102	9.72357	21.867	5.07424	3.8084	3.28149	4.45068	2.34319	-1.44085	-4.30941
id 688	TCTTTTCTTTGAGACTCACT	1	hsa-miR-627	miRNA	20	64	83	0	29	0	0	0	2.45203	0	0	0	1.29398	0	0	2.45203	1
id 689	TCTAGTAAGAGTGGCAGTCGAAG	1	hsa-miR-628	miRNA	23	70	92	103	95	62	41	6.30153	8.03251	34.7629	17.337	2.6557	3.00585	5.11948	4.11578	1.27469	-2.00513
id 690	ATGCTGACATATTTACTAGAGG	2	hsa-miR-628	miRNA	22	32	53	63	0	24	0	3.85433	0	13.4566	0	1.94648	0	3.75024	0	-3.85433	-13.4566
id 692	TTCTCCCAACGTAAGCCCAGCC	2	hsa-miR-629	miRNA	22	71	92	32	31	0	0	1.95776	2.62114	0	0	0.969201	1.39019	0	0	1.33885	1
id 691	TGGGTTTACGTTGGGAGAACTT	1	hsa-miR-629	miRNA	22	31	52	237	189	0	116	14.4996	15.9805	0	49.051	3.85794	3.99824	0	5.61621	1.10213	49.051
id 693	GCGAGCGCTGTAGGGAGCCTG	1	hsa-miR-639	miRNA	21	82	102	12	0	0	0	0.734159	0	0	0	-0.445837	0	0	0	1.3621	1
id 694	TGACTGTCCTATGTCTTTCCT	2	hsa-miR-641	miRNA	21	75	95	0	30	0	0	0	2.53658	0	0	0	1.34289	0	0	2.53658	1
id 695	AAAGACATAGGATAGAGTCACCTC	1	hsa-miR-641	miRNA	24	25	48	158	97	0	0	9.66642	8.20162	0	0	3.27298	3.03591	0	0	-1.1786	1
id 696	TTTAGGATAAGCTTGACTTTTG	1	hsa-miR-651	miRNA	22	25	46	133	31	35	52	8.13692	2.62114	19.6242	21.9884	3.02448	1.39019	4.29456	4.45867	-3.10435	1.12047
id 697	AATGGCGCCACTAGGGTTG	1	hsa-miR-652	miRNA	19	70	88	58	36	0	0	3.54843	3.0439	0	0	1.82718	1.60592	0	0	-1.16575	1
id 698	TATGTCTGCTGACCATCACC	1	hsa-miR-654	miRNA	20	60	79	0	26	0	0	0	2.19837	0	0	0	1.13644	0	0	2.19837	1
id 699	AGGACCTTCCCTGAACCAAGGA	1	hsa-miR-659	miRNA	22	31	52	92	175	0	0	5.62855	14.7967	0	0	2.49276	3.88721	0	0	2.62887	1
id 700	CCTTGGTTCAGGGAGGGTCCCCA	2	hsa-miR-659	miRNA	23	69	91	12	0	0	0	0.734159	0	0	0	-0.445837	0	0	0	1.3621	1
id 701	TACCCATTGCATATCGGAGTTG	1	hsa-miR-660	miRNA	22	25	46	1497	886	78	323	91.5863	74.9137	43.7339	136.582	6.51706	6.22716	5.45068	7.09362	-1.22256	3.12301
id 703	TCCGGTTCTCAGGGCTCCACCT	1	hsa-miR-671	miRNA	22	77	98	3145	2367	271	114	192.411	200.136	151.947	48.2053	7.58805	7.64484	7.24743	5.59112	1.04015	-3.15209
id 702	AGGAAGCCCTGGAGGGGCTGGAGGT	2	hsa-miR-671	miRNA	25	38	62	23	0	0	0	1.40714	0	0	0	0.492763	0	0	0	-1.40714	1
id 704	CTGTATGCCCTCACCGCTCAGC	1	hsa-miR-675	miRNA	22	54	75	21	0	0	0	1.28478	0	0	0	0.361518	0	0	0	-1.28478	1
id 705	CTGTCCTAAGGTTGTTGAGTTGT	1	hsa-miR-676	miRNA	23	52	74	32	47	0	0	1.95776	3.97398	0	0	0.969201	1.99058	0	0	2.02986	1
id 706	TGGAAGACTAGTGATTTTGTTGTT	2	hsa-miR-7-1	miRNA	24	33	56	13	44	0	0	0.795338	3.72032	0	0	-0.330359	1.89543	0	0	4.67766	1
id 707	CAACAAATCACAGTCTGCCATA	1	hsa-miR-7-2	miRNA	22	75	96	34	16	0	0	2.08012	1.35284	0	0	1.05666	0.435996	0	0	-1.53759	1
id 709	TCTCGCTGGGGCCTCCA	1	hsa-miR-720	miRNA	17	36	52	52	40	0	35	3.18135	3.38211	0	14.7999	1.66964	1.75792	0	3.88751	1.0631	14.7999
id 712	CTGTTGCCACTAACCTCAACC	2	hsa-miR-744	miRNA	21	77	97	6	60	0	0	0.367079	5.07317	0	0	-1.44584	2.34289	0	0	13.8204	1
id 711	TGCGGGGCTAGGGCTAACAGC	1	hsa-miR-744	miRNA	21	20	40	15415	11890	252	429	943.088	1005.33	141.294	181.404	9.88125	9.97346	7.14256	7.50306	1.066	1.28387
id 714	CGGCTCTGGGTCTGTGGGGAG	1	hsa-miR-760	miRNA	21	58	78	72	53	0	0	4.40495	4.4813	0	0	2.13913	2.16392	0	0	1.01733	1
id 713	CCCCTCAGTCCACCAGAGCCCGGA	3	hsa-miR-760	miRNA	24	21	44	0	0	0	15	0	0	0	6.3428	0	0	0	2.66512	1	6.3428
id 715	CGAAATGCAACCCAAACCCC	2	hsa-miR-760	miRNA	20	79	98	17	0	0	0	1.04006	0	0	0	0.0566638	0	0	0	-1.04006	1
id 716	CGGGTCTCGGCCCGTACAGTCCGG	1	hsa-miR-762	miRNA	24	20	43	30	0	0	29	1.8354	0	0	12.2627	0.876092	0	0	3.61621	-1.8354	12.2627
id 717	ACTCCAGCCCCACAGCCTCAGC	1	hsa-miR-766	miRNA	22	74	95	482	474	26	57	29.4887	40.078	14.578	24.1026	4.88209	5.32474	3.86572	4.59112	1.3591	1.65336
id 718	TCTGCTCATACCCCATGGTTT	2	hsa-miR-767	miRNA	21	70	90	0	28	0	0	0	2.36748	0	0	0	1.24335	0	0	2.36748	1
id 719	TGCACCATGGTTGTCTGAGC	1	hsa-miR-767	miRNA	20	36	55	5476	3628	286	324	335.021	306.757	160.358	137.004	8.38811	8.26095	7.32515	7.09808	-1.09214	-1.17046
id 720	TGGGATCTCCGGGGTCTTGGTT	3	hsa-miR-769	miRNA	22	79	100	20	17	0	0	1.2236	1.4374	0	0	0.291129	0.523458	0	0	1.17473	1
id 722	TGAGACCTCTGGGTTCTGAGCT	1	hsa-miR-769	miRNA	22	39	60	16461	10685	1150	1405	1007.08	903.446	644.795	594.109	9.97597	9.81929	9.3327	9.21458	-1.11471	-1.08532
id 721	TGCTGATTCCTGGGCTCTGACC	2	hsa-miR-769	miRNA	22	17	38	137	87	0	0	8.38164	7.35609	0	0	3.06723	2.87894	0	0	-1.13942	1
id 723	CTGCCCTGGCCCGAGGGACCGAC	1	hsa-miR-874	miRNA	23	56	78	63	134	0	27	3.85433	11.3301	0	11.417	1.94648	3.50208	0	3.51312	2.93957	11.417
id 724	CGGCCCCACGCACCAGGGTAAGA	2	hsa-miR-874	miRNA	23	19	41	0	0	26	0	0	0	14.578	0	0	0	3.86572	0	1	-14.578
id 725	GTAGAGGAGATGGCGCAGGGGAC	1	hsa-miR-877	miRNA	23	10	32	3154	1797	329	247	192.961	151.941	184.468	104.445	7.59217	7.24737	7.52722	6.7066	-1.26997	-1.76617
id 726	TGTTAGACTCTGGATTTTACACT	3	hsa-miR-887	miRNA	23	30	52	0	0	0	25	0	0	0	10.5713	0	0	0	3.40208	1	10.5713
id 728	GTGAACGGGCGCCATCCCGAGGCT	1	hsa-miR-887	miRNA	24	57	80	186	38	0	0	11.3795	3.213	0	0	3.50836	1.68392	0	0	-3.54169	1
id 727	CCTTGGGAGCCCTGTTAGACTC	2	hsa-miR-887	miRNA	22	18	39	87	15	15	32	5.32265	1.26829	8.41037	13.5313	2.41214	0.342886	3.07217	3.75823	-4.19671	1.60888
id 729	TGCAACGAACCTGAGCCACT	1	hsa-miR-891a	miRNA	20	20	39	19	0	28	0	1.16242	0	15.6994	0	0.217129	0	3.97263	0	-1.16242	-15.6994
id 730	CACTGTGTCCTTTCTGCGTAGA	1	hsa-miR-892a	miRNA	22	54	75	0	0	26	0	0	0	14.578	0	0	0	3.86572	0	1	-14.578
id 731	TCTTTGGTTATCTAGCTGTATGA	1	hsa-miR-9-1	miRNA	23	25	47	5045	3985	162	237	308.652	336.943	90.832	100.216	8.26984	8.39636	6.50513	6.64697	1.09166	1.10331
id 734	AGGTTGGGATCGGTTGCAATGCT	2	hsa-miR-92a-1	miRNA	23	20	42	144	134	0	0	8.8099	11.3301	0	0	3.13913	3.50208	0	0	1.28606	1
id 733	TATTGCACTTGTCCCGGCCTGT	1	hsa-miR-92a-1	miRNA	22	57	78	96129	87835	12908	18114	5881.16	7426.69	7237.41	7659.56	12.5219	12.8585	12.8213	12.903	1.26279	1.05833
id 736	TATTGCACTCGTCCCGGCCT	1	hsa-miR-92b	miRNA	20	70	89	65634	52329	7512	8409	4015.48	4424.56	4211.91	3555.77	11.9714	12.1113	12.0403	11.7959	1.10188	-1.18453
id 738	ACTGCTGAGCTAGCACTTCCCGA	2	hsa-miR-93	miRNA	23	59	81	54	52	26	0	3.30371	4.39674	14.578	0	1.72409	2.13644	3.86572	0	1.33085	-14.578
id 737	CAAAGTGCTGTTCGTGCAGGTAG	1	hsa-miR-93	miRNA	23	20	42	17121	15829	971	2069	1047.46	1338.39	544.431	874.883	10.0327	10.3863	9.08861	9.77295	1.27774	1.60697
id 740	ATCCGCGCTCTGACTCTCTGCC	1	hsa-miR-937	miRNA	22	60	81	1167	1291	98	70	71.3969	109.158	54.9478	29.5997	6.15779	6.77027	5.77999	4.88751	1.52888	-1.85636
id 741	AAGGCAGGGCCCCCGCTCCC	1	hsa-miR-940	miRNA	20	69	88	121	83	35	0	7.40276	7.01788	19.6242	0	2.88806	2.81103	4.29456	0	-1.05484	-19.6242
id 743	CACCCGGCTGTGTGCACATGTGC	2	hsa-miR-941-1	miRNA	23	80	102	5504	4757	947	1375	336.734	402.217	530.975	581.423	8.39547	8.65183	9.0525	9.18344	1.19447	1.09501
id 742	CACCCGGCTGTGTGGACATGTGC	1	hsa-miR-941-1	miRNA	23	24	46	140	113	1	2	8.56518	9.55446	0.560691	0.845706	3.09848	3.25617	-0.834721	-0.241771	1.1155	1.50833
id 748	TCAATAAATGTCTGTTGAATT	2	hsa-miR-95	miRNA	21	24	44	9	0	0	0	0.550619	0	0	0	-0.860874	0	0	0	1.81614	1
id 749	TTCAACGGGTATTTATTGAGC	1	hsa-miR-95	miRNA	21	58	78	10	0	0	0	0.611799	0	0	0	-0.708871	0	0	0	1.63452	1
id 751	TTTGGCACTAGCACATTTTTGCT	1	hsa-miR-96	miRNA	23	18	40	1566	1242	139	156	95.8077	105.015	77.9361	65.9651	6.58207	6.71444	6.28422	6.04363	1.0961	-1.18148
id 750	TGTGTCTCTCCGCTCTGAG	2	hsa-miR-96	miRNA	19	41	59	43	0	0	0	2.63073	0	0	0	1.39547	0	0	0	-2.63073	1
id 752	TGAGGTAGTAAGTTGTATTGTT	1	hsa-miR-98	miRNA	22	31	52	64118	47123	2540	4514	3922.73	3984.38	1424.16	1908.76	11.9376	11.9601	10.4759	10.8984	1.01572	1.34027
id 753	GTGAAGTGGACCGCA	3	hsa-miR-99a	miRNA	15	44	58	11	0	0	0	0.672979	0	0	0	-0.571367	0	0	0	1.48593	1
id 754	AACCCGTAGATCCGATCTTGTG	1	hsa-miR-99a	miRNA	22	22	43	749641	459138	82335	106964	45862.9	38821.4	46164.5	45230.1	15.485	15.2446	15.4945	15.465	-1.18138	-1.02066
id 755	CAAGCTCGCTTCTATGGGTCTGT	2	hsa-miR-99a	miRNA	23	59	81	3437	2003	83	93	210.275	169.359	46.5374	39.3253	7.71614	7.40394	5.54032	5.29739	-1.24159	-1.18339
id 757	CACCCGTAGAACCGACCTTGCG	1	hsa-miR-99b	miRNA	22	16	37	236162	202587	159062	238110	14448.4	17129.3	89184.7	100686	13.8186	14.0642	16.4445	16.6195	1.18555	1.12896
id 756	CAAGCTCGTGTCTGTGGGTCC	2	hsa-miR-99b	miRNA	21	54	74	592	337	24	43	36.2185	28.4943	13.4566	18.1827	5.17865	4.8326	3.75024	4.18449	-1.27108	1.35121
id 781	AAATGTTGGTTATACCCTTCCCGTACTACC	1	piR-30113	piRNA	30	0	0	0	21	0	0	0	1.77561	0	0	0	0.828313	0	0	1.77561	1
id 782	AAGGCAGTGTATTGCTAGCGGCTGTTAT	1	piR-30259	piRNA	28	0	0	17	0	0	0	1.04006	0	0	0	0.0566638	0	0	0	-1.04006	1
id 783	ACAAGGGAGCCTGGGAAACCTTGGCAA	1	piR-30354	piRNA	27	0	0	0	0	1	2	0	0	0.560691	0.845706	0	0	-0.834721	-0.241771	1	1.50833
id 784	ACCATGCCCCTCATTCGCCTCATGGA	1	piR-30555	piRNA	26	0	0	0	0	12	0	0	0	6.7283	0	0	0	2.75024	0	1	-6.7283
id 785	ACCCCTTGTGAAGCCCAAGATCGTCAAAA	1	piR-30597	piRNA	29	0	0	0	0	0	25	0	0	0	10.5713	0	0	0	3.40208	1	10.5713
id 786	AGAAGCGGGGGGAGGGGGGGGTTTGGTA	1	piR-30858	piRNA	28	0	0	4	0	0	0	0.24472	0	0	0	-2.0308	0	0	0	4.08631	1
id 787	AGAATTCCCACATGTTGTAGGAGGGACCT	1	piR-30877	piRNA	29	0	0	0	0	0	28	0	0	0	11.8399	0	0	0	3.56558	1	11.8399
id 788	AGAGTTGCGCAGCGGAAGCGTGCTGGGCCCA	1	piR-30961	piRNA	31	0	0	12	0	6	0	0.734159	0	3.36415	0	-0.445837	0	1.75024	0	1.3621	-3.36415
id 789	AGCCCTGATGATGCCCACTCCTGAGC	1	piR-31106	piRNA	26	0	0	767	545	0	0	46.925	46.0813	0	0	5.55228	5.52611	0	0	-1.01831	1
id 790	AGCCTGAGCAACATAGCGAGACCCCGTCTCTA	1	piR-31115	piRNA	32	0	0	12	0	0	75	0.734159	0	0	31.714	-0.445837	0	0	4.98705	1.3621	31.714
id 791	AGGAAACTTACAATCATGGCAGAAGGCAAAG	1	piR-31199	piRNA	31	0	0	0	0	0	2	0	0	0	0.845706	0	0	0	-0.241771	1	-1.18244
id 792	AGGAACTTACAATCATGGCAGAAGGCAAAG	1	piR-31210	piRNA	30	0	0	0	0	0	4	0	0	0	1.69141	0	0	0	0.758229	1	1.69141
id 793	AGGCCGTGATCGTATAGTGGTTAGTACTC	1	piR-31355	piRNA	29	0	0	47	16	231	66	2.87545	1.35284	129.52	27.9083	1.52379	0.435996	7.01703	4.80262	-2.12549	-4.6409
id 794	AGGTATTCCTGCTAATGCTAGGCTGCCAA	1	piR-31490	piRNA	29	0	0	0	23	0	0	0	1.94471	0	0	0	0.959557	0	0	1.94471	1
id 795	AGTAGAGACAGGGTTTCACCATGTTGGCCA	1	piR-31537	piRNA	30	0	0	0	23	0	22	0	1.94471	0	9.30277	0	0.959557	0	3.21766	1.94471	9.30277
id 796	CAAAGAGGTGATAGACATGGAGCTGA	1	piR-31959	piRNA	26	0	0	0	24	0	0	0	2.02927	0	0	0	1.02096	0	0	2.02927	1
id 797	CAACACAGTGTCTATCAGCTCCGAGCCAC	1	piR-31989	piRNA	29	0	0	0	0	0	27	0	0	0	11.417	0	0	0	3.51312	1	11.417
id 798	CAAGAATTGAGGTTTGGGAACCTCTGCCTA	1	piR-32023	piRNA	30	0	0	0	0	0	15	0	0	0	6.3428	0	0	0	2.66512	1	6.3428
id 799	CACCTGAGGTCGGGAGTTCAAGACCAGC	1	piR-32214	piRNA	28	0	0	0	0	0	38	0	0	0	16.0684	0	0	0	4.00616	1	16.0684
id 800	CACCTTGGGAGGCCAAGGCAGGCAGATCATC	1	piR-32220	piRNA	31	0	0	0	0	0	28	0	0	0	11.8399	0	0	0	3.56558	1	11.8399
id 801	CAGAAGCGGGGGGAGGGGGGGGTTTGGA	1	piR-32313	piRNA	28	0	0	4	0	0	0	0.24472	0	0	0	-2.0308	0	0	0	4.08631	1
id 802	CAGAGTCGCGCAGCGGAAGCGTGCTGGGCCC	1	piR-32374	piRNA	31	0	0	9	0	0	0	0.550619	0	0	0	-0.860874	0	0	0	1.81614	1
id 803	CAGAGTGTAGCTTAACACAAAGCACCCAACT	1	piR-32376	piRNA	31	0	0	363	381	96	106	22.2083	32.2146	53.8264	44.8224	4.47303	5.00964	5.75024	5.48615	1.45057	-1.20088
id 804	CAGAGTGTAGCTTAACACAAAGCACCCAACTG	1	piR-32377	piRNA	32	0	0	328	337	113	116	20.067	28.4943	63.3581	49.051	4.32675	4.8326	5.98546	5.61621	1.41996	-1.29168
id 805	CAGGAGTTCAAGACCAGCCTGGCCAACGTA	1	piR-32512	piRNA	30	0	0	60	68	95	35	3.67079	5.74959	53.2657	14.7999	1.87609	2.52346	5.73513	3.88751	1.56631	-3.59907
id 806	CCCCCCACTGCTAAATTTGACTGGCTA	1	piR-33043	piRNA	27	0	0	119	152	184	155	7.28041	12.852	103.167	65.5422	2.86402	3.68392	6.68884	6.03435	1.76529	-1.57406
id 807	CCCCCCACTGCTAAATTTGACTGGTT	1	piR-33044	piRNA	26	0	0	26	25	20	19	1.59068	2.11382	11.2138	8.03421	0.669641	1.07985	3.48721	3.00616	1.32888	-1.39576
id 808	CCCTTAGTATAACCGCCATGGAAGCAGA	1	piR-33128	piRNA	28	0	0	0	0	0	24	0	0	0	10.1485	0	0	0	3.34319	1	10.1485
id 809	CCGCCTGGGAATACCGGGTGCTGTAGGCTTA	1	piR-33151	piRNA	31	0	0	53774	65178	5946	8628	3289.89	5510.98	3333.87	3648.38	11.6838	12.4281	11.703	11.833	1.67513	1.09434
id 810	CCTCGAACTCCTGACCTCAGGTGATCCACC	1	piR-33226	piRNA	30	0	0	0	1	0	1	0	0.0845528	0	0.422853	0	-3.564	0	-1.24177	-11.8269	-2.36489
id 811	CGAGGTTTAGAATAGGTGGTCTCTTGC	1	piR-33364	piRNA	27	0	0	0	0	1	0	0	0	0.560691	0	0	0	-0.834721	0	1	1.78351
id 812	CGCAGAGTCGCGCAGCGGAAGCGTGCTGGGCC	1	piR-33387	piRNA	32	0	0	12	0	0	0	0.734159	0	0	0	-0.445837	0	0	0	1.3621	1
id 813	CGGCGGTGGCGGCGGCGGCGGCGGGACC	1	piR-33466	piRNA	28	0	0	46	25	6	22	2.81427	2.11382	3.36415	9.30277	1.49276	1.07985	1.75024	3.21766	-1.33137	2.76527
id 814	CGGGAGGCCCGGGTTCGTTTCCCGGCCAATG	1	piR-33487	piRNA	31	0	0	10	0	0	0	0.611799	0	0	0	-0.708871	0	0	0	1.63452	1
id 815	GAAACTTACAATCATGGCAGAAGGCAAAGGG	1	piR-34093	piRNA	31	0	0	0	0	0	5	0	0	0	2.11427	0	0	0	1.08016	1	2.11427
id 816	GACATAGGGTGCTCCGGCTCCAGCGTCTAC	1	piR-34341	piRNA	30	0	0	0	13	0	0	0	1.09919	0	0	0	0.136435	0	0	1.09919	1
id 817	GACCAGCCTGGCCAACATGGTGAAACCCCGCC	1	piR-34393	piRNA	32	0	0	0	0	0	200	0	0	0	84.5706	0	0	0	6.40208	1	84.5706
id 818	GAGAAAGCTCACAAGAACTGCTAACTCAC	1	piR-34531	piRNA	29	0	0	406	716	5	8	24.839	60.5398	2.80346	3.38283	4.63454	5.91981	1.48721	1.75823	2.43728	1.20666
id 819	GAGAAAGCTCACAAGAACTGCTAACTCACA	1	piR-34532	piRNA	30	0	0	477	739	3	18	29.1828	62.4845	1.68207	7.61136	4.86705	5.96543	0.750242	2.92815	2.14114	4.52498
id 820	GAGAAAGCTCACAAGAACTGCTAACTCACC	1	piR-34533	piRNA	30	0	0	457	814	5	7	27.9592	68.8259	2.80346	2.95997	4.80525	6.10488	1.48721	1.56558	2.46166	1.05583
id 821	GAGAAAGCTCACAAGAACTGCTAACTCAT	1	piR-34534	piRNA	29	0	0	406	721	6	12	24.839	60.9625	3.36415	5.07424	4.63454	5.92985	1.75024	2.34319	2.4543	1.50833
id 822	GAGAAAGCTCACAAGAACTGCTAACTCATG	1	piR-34535	piRNA	30	0	0	443	720	3	14	27.1027	60.878	1.68207	5.91994	4.76036	5.92785	0.750242	2.56558	2.2462	3.51943
id 823	GAGAAAGCTCACAAGAACTGCTAACTCATGC	1	piR-34536	piRNA	31	0	0	424	773	6	18	25.9403	65.3593	3.36415	7.61136	4.69712	6.03032	1.75024	2.92815	2.51961	2.26249
id 824	GAGGGCGTGATCATGAAAGGTGATAAGCTCTT	1	piR-34804	piRNA	32	0	0	71	41	0	0	4.34377	3.46666	0	0	2.11895	1.79355	0	0	-1.25301	1
id 825	GAGGTGCTGTAGGCTTGCAGGAACCCCGGT	1	piR-34838	piRNA	30	0	0	0	0	1	1	0	0	0.560691	0.422853	0	0	-0.834721	-1.24177	1	-1.32597
id 826	GAGTTTGAGACCAGCCTGGCCAACATGGT	1	piR-34896	piRNA	29	0	0	0	0	27	0	0	0	15.1387	0	0	0	3.92017	0	1	-15.1387
id 827	GATCATAGCTCACTGCAGCCTCGACTTCC	1	piR-34920	piRNA	29	0	0	0	0	51	0	0	0	28.5953	0	0	0	4.8377	0	1	-28.5953
id 828	GATGTACCCCTTCCTGTGTCCATGTGATC	1	piR-34977	piRNA	29	0	0	0	0	0	4	0	0	0	1.69141	0	0	0	0.758229	1	1.69141
id 829	GATGTCTGTGTGGAAAGCGGCTGTGCA	1	piR-34984	piRNA	27	0	0	31	39	0	13	1.89658	3.29756	0	5.49709	0.923397	1.7214	0	2.45867	1.73869	5.49709
id 830	GATTATGATGATGCCTTAACACTGACT	1	piR-34998	piRNA	27	0	0	36	71	0	0	2.20248	6.00325	0	0	1.13913	2.58574	0	0	2.72568	1
id 831	GCACTTGAGTTCAGGAGTTCAAGACCAGCC	1	piR-35135	piRNA	30	0	0	0	27	5	17	0	2.28292	2.80346	7.1885	0	1.19088	1.48721	2.84569	2.28292	2.56416
id 832	GCATTTGGGTCTTGTAAGTGGTCAGTGGT	1	piR-35288	piRNA	29	0	0	0	0	2	4	0	0	1.12138	1.69141	0	0	0.165279	0.758229	1	1.50833
id 833	GCTGGTCTTGAATTCCTGACCTCAGGTGAT	1	piR-35674	piRNA	30	0	0	15	0	0	25	0.917698	0	0	10.5713	-0.123908	0	0	3.40208	1.08968	10.5713
id 834	GGAAACTTACAATCATGGCAGAAGGCAAA	1	piR-35729	piRNA	29	0	0	0	0	0	8	0	0	0	3.38283	0	0	0	1.75823	1	3.38283
id 835	GGCCGTGATCGTATAGTGGTTAGTAC	1	piR-36038	piRNA	26	0	0	31	4	59	84	1.89658	0.338211	33.0808	35.5197	0.923397	-1.564	5.04792	5.15055	-5.60767	1.07372
id 836	GGCCGTGATCGTATAGTGGTTAGTACT	1	piR-36039	piRNA	27	0	0	33	21	129	88	2.01894	1.77561	72.3292	37.2111	1.0136	0.828313	6.17651	5.21766	-1.13704	-1.94375
id 837	GGCCGTGATCGTATAGTGGTTAGTACTC	1	piR-36040	piRNA	28	0	0	25	17	231	95	1.5295	1.4374	129.52	40.1711	0.613057	0.523458	7.01703	5.32808	-1.06407	-3.22421
id 838	GGCCGTGATCGTATAGTGGTTAGTACTCTG	1	piR-36041	piRNA	30	0	0	38	140	319	180	2.32484	11.8374	178.861	76.1136	1.21713	3.56528	7.48269	6.25008	5.09171	-2.34992
id 839	GGCTGGTCTCGAACTCCTGACCTCAGGT	1	piR-36095	piRNA	28	0	0	0	0	3	0	0	0	1.68207	0	0	0	0.750242	0	1	-1.68207
id 840	GGGAGGCCCGGGTTCGTTTCCCGGCCAATGCA	1	piR-36173	piRNA	32	0	0	0	0	0	33	0	0	0	13.9542	0	0	0	3.80262	1	13.9542
id 841	GGGAGGCTGAGACGGGAGAATGGTGTGAAC	1	piR-36174	piRNA	30	0	0	0	0	0	1	0	0	0	0.422853	0	0	0	-1.24177	1	-2.36489
id 842	GGGGGTGTAACTCAGTGGTAGAGCATTTGA	1	piR-36251	piRNA	30	0	0	15	49	0	25	0.917698	4.14308	0	10.5713	-0.123908	2.05071	0	3.40208	4.51465	10.5713
id 843	GGGGGTGTAGCTCAGTGGTAGAGAGCGTGCT	1	piR-36252	piRNA	31	0	0	12	27	0	0	0.734159	2.28292	0	0	-0.445837	1.19088	0	0	3.10958	1
id 844	GGTCGCTGGTTCGTTTCCGGCTCGAAGGACC	1	piR-36340	piRNA	31	0	0	14	45	1107	1941	0.856518	3.80487	620.685	820.758	-0.223444	1.92785	9.27772	9.68081	4.44226	1.32234
id 845	GGTGGAGGTGGAGGTGGAGGTGGAGGT	1	piR-36362	piRNA	27	0	0	0	0	0	22	0	0	0	9.30277	0	0	0	3.21766	1	9.30277
id 846	GTAGCTGGTGTGTCCGGAATTGGTGGGT	1	piR-36437	piRNA	28	0	0	0	0	0	24	0	0	0	10.1485	0	0	0	3.34319	1	10.1485
id 847	GTTAAGATGGCAGAGCCCGGTAATCGCATAA	1	piR-36707	piRNA	31	0	0	53	20	0	113	3.24253	1.69106	0	47.7824	1.69712	0.757924	0	5.57841	-1.91746	47.7824
id 848	GTTTAGACGGGCTCACATCACCCCATAAACA	1	piR-36741	piRNA	31	0	0	566	870	23	43	34.6278	73.5609	12.8959	18.1827	5.11386	6.20087	3.68884	4.18449	2.12433	1.40996
id 849	TACAAAAATTAGCTGGGTGTGGTGTT	1	piR-37750	piRNA	26	0	0	0	0	21	0	0	0	11.7745	0	0	0	3.5576	0	1	-11.7745
id 850	TACAAAGGTCACCTGTTCGGCCCTGCC	1	piR-37777	piRNA	27	0	0	0	0	0	63	0	0	0	26.6398	0	0	0	4.73551	1	26.6398
id 851	TACAGAGTGGTCCAGAGCAGCCAGCTGGGA	1	piR-37951	piRNA	30	0	0	0	0	0	22	0	0	0	9.30277	0	0	0	3.21766	1	9.30277
id 852	TACCAAGAGCCTGAGAAACTGCTTGG	1	piR-38129	piRNA	26	0	0	0	0	15	0	0	0	8.41037	0	0	0	3.07217	0	1	-8.41037
id 853	TACCAGAGGTGCTGTAGGCTTGCAGGAA	1	piR-38182	piRNA	28	0	0	0	0	1	1	0	0	0.560691	0.422853	0	0	-0.834721	-1.24177	1	-1.32597
id 854	TACCAGAGGTGCTGTAGGCTTGCAGGAAC	1	piR-38183	piRNA	29	0	0	0	0	1	1	0	0	0.560691	0.422853	0	0	-0.834721	-1.24177	1	-1.32597
id 855	TACCAGAGGTGCTGTAGGCTTGCAGGAACT	1	piR-38184	piRNA	30	0	0	0	0	2	2	0	0	1.12138	0.845706	0	0	0.165279	-0.241771	1	-1.32597
id 856	TACCATCTTGGCTCACTGCAACCTCCGCCT	1	piR-38240	piRNA	30	0	0	0	16	0	0	0	1.35284	0	0	0	0.435996	0	0	1.35284	1
id 857	TACGAGAGTACAAGGTAGTGGGTCGCTGC	1	piR-38446	piRNA	29	0	0	0	0	28	0	0	0	15.6994	0	0	0	3.97263	0	1	-15.6994
id 858	TACGGGGCAGGGCTGTGTGGGGATTTAGGT	1	piR-38496	piRNA	30	0	0	0	0	0	13	0	0	0	5.49709	0	0	0	2.45867	1	5.49709
id 859	TACTCAGGAGGCTGAGACAGGAGAATTGC	1	piR-38580	piRNA	29	0	0	28	7	0	19	1.71304	0.591869	0	8.03421	0.776556	-0.75665	0	3.00616	-2.89428	8.03421
id 860	TACTCAGGAGGCTGAGGCAGGAGAATGGC	1	piR-38581	piRNA	29	0	0	19	0	0	0	1.16242	0	0	0	0.217129	0	0	0	-1.16242	1
id 861	TAGGTCCAGATCAGAGTTCGTGATGCATA	1	piR-39816	piRNA	29	0	0	0	0	13	0	0	0	7.28899	0	0	0	2.86572	0	1	-7.28899
id 862	TAGTTAACTCCATACTCTTCAGACTGTGA	1	piR-40067	piRNA	29	0	0	0	0	0	27	0	0	0	11.417	0	0	0	3.51312	1	11.417
id 863	TAGTTCAGTGTTGTGGCTGTGACTTGGA	1	piR-40082	piRNA	28	0	0	0	0	43	0	0	0	24.1097	0	0	0	4.59154	0	1	-24.1097
id 864	TATAGTCCCAGCTACTTGAGAGGCTGAGGC	1	piR-40176	piRNA	30	0	0	0	0	71	37	0	0	39.8091	15.6456	0	0	5.31503	3.96768	1	-2.54443
id 865	TATCGACGAGTGCCGAGAGCTGAACCAGCGC	1	piR-40270	piRNA	31	0	0	20	17	0	0	1.2236	1.4374	0	0	0.291129	0.523458	0	0	1.17473	1
id 866	TATTAAGCTCTCGGGCGAGGTTCACTGGT	1	piR-40509	piRNA	29	0	0	14	0	0	0	0.856518	0	0	0	-0.223444	0	0	0	1.16752	1
id 867	TCAAACTCCTGACCTCATGATCCGCCTGCCT	1	piR-40666	piRNA	31	0	0	0	0	0	1	0	0	0	0.422853	0	0	0	-1.24177	1	-2.36489
id 868	TCAAAGATCAGATGGTTGTAGATGTGGGT	1	piR-40677	piRNA	29	0	0	0	0	14	68	0	0	7.84968	28.754	0	0	2.97263	4.84569	1	3.66308
id 869	TCAAAGATCAGATGGTTGTAGATGTGGT	1	piR-40678	piRNA	28	0	0	0	0	6	51	0	0	3.36415	21.5655	0	0	1.75024	4.43065	1	6.41039
id 870	TCACCCAGGCTAGAGTGCAGTGGTGCA	1	piR-41195	piRNA	27	0	0	0	0	0	83	0	0	0	35.0968	0	0	0	5.13327	1	35.0968
id 871	TCACTTGAACCCAGGAGGCGGAGGTTGCAGTG	1	piR-41405	piRNA	32	0	0	0	0	0	16	0	0	0	6.76565	0	0	0	2.75823	1	6.76565
id 872	TCAGAGTATCAGGCTCCTTCTTGCTGTGGC	1	piR-41521	piRNA	30	0	0	0	0	0	1	0	0	0	0.422853	0	0	0	-1.24177	1	-2.36489
id 873	TCAGAGTGAACAGGCAACCTACAAAATGG	1	piR-41525	piRNA	29	0	0	0	0	3315	1496	0	0	1858.69	632.588	0	0	10.8601	9.30512	1	-2.93823
id 874	TCAGTGTGGAAAACACAGGACTTGGCAATC	1	piR-41818	piRNA	30	0	0	0	18	0	0	0	1.52195	0	0	0	0.605921	0	0	1.52195	1
id 875	TCATAGAGCTCCCTGGACACTGAACCTCG	1	piR-41854	piRNA	29	0	0	6	0	0	0	0.367079	0	0	0	-1.44584	0	0	0	2.72421	1
id 876	TCATCAGGCATTAGAGTCTCATAAGGAGCA	1	piR-41880	piRNA	30	0	0	0	25	0	0	0	2.11382	0	0	0	1.07985	0	0	2.11382	1
id 877	TCATCGATGATTCAGGCAGAGCCAGA	1	piR-41908	piRNA	26	0	0	0	0	0	26	0	0	0	10.9942	0	0	0	3.45867	1	10.9942
id 878	TCATCTTGACTGTAGCTGCCATAATCCC	1	piR-41934	piRNA	28	0	0	0	0	12	0	0	0	6.7283	0	0	0	2.75024	0	1	-6.7283
id 879	TCATGAGGTCAGGAGTTCAAGACCAGCCA	1	piR-41947	piRNA	29	0	0	10	0	31	89	0.611799	0	17.3814	37.6339	-0.708871	0	4.11948	5.23396	1.63452	2.16518
id 880	TCCACTTTGTTCCGGTCTGGGAGGGTTCC	1	piR-42582	piRNA	29	0	0	0	0	1	0	0	0	0.560691	0	0	0	-0.834721	0	1	1.78351
id 881	TCCAGAAGCCAAGTGGGGTGTCAGCGGC	1	piR-42600	piRNA	28	0	0	0	0	53	19	0	0	29.7166	8.03421	0	0	4.8932	3.00616	1	-3.69876
id 882	TCCAGAGAGTCCGACCTGTTAGCAGTCCCCC	1	piR-42635	piRNA	31	0	0	0	0	17	0	0	0	9.53176	0	0	0	3.25274	0	1	-9.53176
id 883	TCCAGGATCAGCTCCTGCCCTCCGATGGCGTC	1	piR-42755	piRNA	32	0	0	0	20	0	0	0	1.69106	0	0	0	0.757924	0	0	1.69106	1
id 884	TCCATATGCTGAACGCTGGTCCCCTGG	1	piR-42907	piRNA	27	0	0	0	0	14	54	0	0	7.84968	22.8341	0	0	2.97263	4.51312	1	2.90892
id 885	TCCCAAAGTGCCGAGATTGCAGCCTCTGC	1	piR-43099	piRNA	29	0	0	0	0	21	0	0	0	11.7745	0	0	0	3.5576	0	1	-11.7745
id 886	TCCCAAAGTGCTAGGATTACAGGAGTGAG	1	piR-43103	piRNA	29	0	0	0	0	0	1	0	0	0	0.422853	0	0	0	-1.24177	1	-2.36489
id 887	TCCCAAAGTGCTGGAATTACAGGCGTGA	1	piR-43105	piRNA	28	0	0	0	0	0	21	0	0	0	8.87992	0	0	0	3.15055	1	8.87992
id 888	TCCCAACAACCTCTTTGGACTCAGCTCCTGCC	1	piR-43120	piRNA	32	0	0	0	5	0	0	0	0.422764	0	0	0	-1.24208	0	0	-2.36539	1
id 889	TCCCAGAGGAGGACTGGCTGGAGGTGAGA	1	piR-43288	piRNA	29	0	0	0	0	0	14	0	0	0	5.91994	0	0	0	2.56558	1	5.91994
id 890	TCCCAGGTCTGGTCATTGGTGGAGTTGTC	1	piR-43357	piRNA	29	0	0	0	0	31	36	0	0	17.3814	15.2227	0	0	4.11948	3.92815	1	-1.14181
id 891	TCCCCGTGTTGCCTGAGCTTGATGACC	1	piR-43545	piRNA	27	0	0	0	23	0	0	0	1.94471	0	0	0	0.959557	0	0	1.94471	1
id 892	TCCCTAGCCTTGAGCTCCAGGTGGTCCCAGC	1	piR-43663	piRNA	31	0	0	0	0	21	0	0	0	11.7745	0	0	0	3.5576	0	1	-11.7745
id 893	TCCCTCACGGTGGCCTGTTGATGCCCAACTC	1	piR-43675	piRNA	31	0	0	20	0	0	0	1.2236	0	0	0	0.291129	0	0	0	-1.2236	1
id 894	TCCCTTCCCAGGACTGAAAGAGTGGATGGA	1	piR-43797	piRNA	30	0	0	0	0	4	0	0	0	2.24277	0	0	0	1.16528	0	1	-2.24277
id 895	TCCCTTCCCAGGACTGAAAGAGTGGATGGAA	1	piR-43798	piRNA	31	0	0	0	0	11	0	0	0	6.16761	0	0	0	2.62471	0	1	-6.16761
id 896	TCCCTTCCCAGGACTGAAAGAGTGGATGGT	1	piR-43799	piRNA	30	0	0	0	0	10	0	0	0	5.60691	0	0	0	2.48721	0	1	-5.60691
id 897	TCCGAGATGATGAACTCCGGGGTCTGAGAGT	1	piR-43858	piRNA	31	0	0	94	93	10	0	5.75091	7.86341	5.60691	0	2.52379	2.97515	2.48721	0	1.36733	-5.60691
id 898	TCCGAGATGATGAACTCCGGGGTCTGAGAT	1	piR-43859	piRNA	30	0	0	105	96	13	0	6.42389	8.11706	7.28899	0	2.68345	3.02096	2.86572	0	1.26358	-7.28899
id 899	TCCGTAGTGTAGTGGTTATCACGTTCGCCTG	1	piR-43995	piRNA	31	0	0	9	0	0	0	0.550619	0	0	0	-0.860874	0	0	0	1.81614	1
id 900	TCCGTAGTGTAGTGGTTATCACGTTCGCCTGA	1	piR-43996	piRNA	32	0	0	8	0	0	0	0.489439	0	0	0	-1.0308	0	0	0	2.04316	1
id 901	TCCGTGATTGTGAAAAGTACAAGCCT	1	piR-44011	piRNA	26	0	0	1	0	0	0	0.0611799	0	0	0	-4.0308	0	0	0	16.3452	1
id 902	TCCTACCAACGTGTGATGTCTCCCCC	1	piR-44133	piRNA	26	0	0	0	0	0	20	0	0	0	8.45706	0	0	0	3.08016	1	8.45706
id 903	TCCTTAGGTCGCTGGTTCGTTTCCGGCTCG	1	piR-44719	piRNA	30	0	0	0	0	0	6	0	0	0	2.53712	0	0	0	1.34319	1	2.53712
id 904	TCCTTAGGTCGCTGGTTCGTTTCCGGCTCGA	1	piR-44720	piRNA	31	0	0	0	0	0	7	0	0	0	2.95997	0	0	0	1.56558	1	2.95997
id 905	TCCTTAGGTCGCTGGTTCGTTTCCGGCTCGAA	1	piR-44721	piRNA	32	0	0	0	0	0	11	0	0	0	4.65139	0	0	0	2.21766	1	4.65139
id 906	TCCTTGTCCTGGACCAGCCTGATGATGTCCTC	1	piR-44827	piRNA	32	0	0	0	0	0	1	0	0	0	0.422853	0	0	0	-1.24177	1	-2.36489
id 907	TCGAACTCCTGACCTCAGGTGATCCGCCTGC	1	piR-44878	piRNA	31	0	0	22	25	0	0	1.34596	2.11382	0	0	0.428633	1.07985	0	0	1.57049	1
id 908	TCGAAGGTGGATTTAGCAGTAAACTGA	1	piR-44892	piRNA	27	0	0	37	0	0	0	2.26366	0	0	0	1.17865	0	0	0	-2.26366	1
id 909	TCGATCTCCTGACCTCGTGATCGGCCCGTCTC	1	piR-44940	piRNA	32	0	0	0	0	24	36	0	0	13.4566	15.2227	0	0	3.75024	3.92815	1	1.13125
id 910	TCGCCGTGATCGTATAGTGGTTAGTACTCTG	1	piR-44984	piRNA	31	0	0	0	14	0	1	0	1.18374	0	0.422853	0	0.24335	0	-1.24177	1.18374	-2.36489
id 911	TCGCGTCGGAACCTGCAGACACTCGTGGA	1	piR-44998	piRNA	29	0	0	0	0	0	21	0	0	0	8.87992	0	0	0	3.15055	1	8.87992
id 912	TCGCTCACGCTGGGAGCTGTAGACCGGAGC	1	piR-45012	piRNA	30	0	0	13	27	154	181	0.795338	2.28292	86.3465	76.5364	-0.330359	1.19088	6.43207	6.25807	2.87038	-1.12818
id 913	TCGTGTTAGCCAGGATGGTCTCGATCTCCT	1	piR-45257	piRNA	30	0	0	0	23	0	0	0	1.94471	0	0	0	0.959557	0	0	1.94471	1
id 914	TCTCAACAACCTCTTTGGACTCAGTGCCTA	1	piR-45461	piRNA	30	0	0	0	4	0	0	0	0.338211	0	0	0	-1.564	0	0	-2.95673	1
id 915	TCTCAGACGATGGGCGGCCGGGCAGAGA	1	piR-45504	piRNA	28	0	0	0	0	0	25	0	0	0	10.5713	0	0	0	3.40208	1	10.5713
id 916	TCTCTGCTTGGATTCTGGACCACCAC	1	piR-45743	piRNA	26	0	0	2	0	0	0	0.12236	0	0	0	-3.0308	0	0	0	8.17262	1
id 917	TCTGAGCCAGGTGTGGGATATAGTCTCGTG	1	piR-45874	piRNA	30	0	0	0	0	0	23	0	0	0	9.72562	0	0	0	3.28179	1	9.72562
id 918	TCTGCATTCCATCTGAGGTACCGGGTTCA	1	piR-46002	piRNA	29	0	0	0	0	0	19	0	0	0	8.03421	0	0	0	3.00616	1	8.03421
id 919	TCTGTTCCATAGTCTGAATGTGTTACTGA	1	piR-46305	piRNA	29	0	0	0	0	0	19	0	0	0	8.03421	0	0	0	3.00616	1	8.03421
id 920	TCTTCAAAGGCCCAACGACCCCTGTGTTGC	1	piR-46350	piRNA	30	0	0	0	0	0	4	0	0	0	1.69141	0	0	0	0.758229	1	1.69141
id 921	TGAATAGCTGGGACTACAGGTGTGTGCCACT	1	piR-47274	piRNA	31	0	0	15	0	0	0	0.917698	0	0	0	-0.123908	0	0	0	1.08968	1
id 922	TGAATCTGACAACAGAGGCTTACGACCCCTTA	1	piR-47305	piRNA	32	0	0	15	12	18	17	0.917698	1.01463	10.0924	7.1885	-0.123908	0.020958	3.3352	2.84569	1.10563	-1.40397
id 923	TGACAGCCAAAATCAGAACACCACATC	1	piR-47589	piRNA	27	0	0	0	0	0	20	0	0	0	8.45706	0	0	0	3.08016	1	8.45706
id 924	TGACCAGATTCCAGTTCATTGACAGTGGA	1	piR-47807	piRNA	29	0	0	0	0	0	1	0	0	0	0.422853	0	0	0	-1.24177	1	-2.36489
id 925	TGACCCCAGGAGGCGGAAGTTGCAGTGAGC	1	piR-47851	piRNA	30	0	0	0	46	0	0	0	3.88943	0	0	0	1.95956	0	0	3.88943	1
id 926	TGACGGTTCCCTGTCTCTGAAAGACCTT	1	piR-47967	piRNA	28	0	0	0	22	0	0	0	1.86016	0	0	0	0.895427	0	0	1.86016	1
id 927	TGACTAAAGGGTTGGCTCAAAGCAGC	1	piR-47984	piRNA	26	0	0	0	0	45	116	0	0	25.2311	49.051	0	0	4.65713	5.61621	1	1.94407
id 928	TGAGAACACATGGACACAGGAAGGGGAA	1	piR-48209	piRNA	28	0	0	0	0	0	7	0	0	0	2.95997	0	0	0	1.56558	1	2.95997
id 929	TGAGCACTTTGGGAAGTCAACATGGGA	1	piR-48674	piRNA	27	0	0	0	0	0	18	0	0	0	7.61136	0	0	0	2.92815	1	7.61136
id 930	TGAGCATTGTTAAGTTAGGCCAGATACAGTA	1	piR-48739	piRNA	31	0	0	0	0	0	1	0	0	0	0.422853	0	0	0	-1.24177	1	-2.36489
id 931	TGAGCCGAGATCGTGCCACTGCACCCCAGC	1	piR-48772	piRNA	30	0	0	19	27	0	0	1.16242	2.28292	0	0	0.217129	1.19088	0	0	1.96395	1
id 932	TGAGGCCAAGATCCAGGATAAGGAAGGC	1	piR-49032	piRNA	28	0	0	22	0	0	0	1.34596	0	0	0	0.428633	0	0	0	-1.34596	1
id 933	TGAGGTGACACAGATGTTGGAATAATCT	1	piR-49180	piRNA	28	0	0	0	0	0	1	0	0	0	0.422853	0	0	0	-1.24177	1	-2.36489
id 934	TGATAGGAGCACAGTGTCCGCTGCGAAGGGT	1	piR-49526	piRNA	31	0	0	0	13	0	0	0	1.09919	0	0	0	0.136435	0	0	1.09919	1
id 935	TGATGCCTAAGAAGAACCGGATTGCC	1	piR-49900	piRNA	26	0	0	0	26	0	19	0	2.19837	0	8.03421	0	1.13644	0	3.00616	2.19837	8.03421
id 936	TGATTTGGAGCTGTATGATGGAATGACTGG	1	piR-50171	piRNA	30	0	0	0	0	27	0	0	0	15.1387	0	0	0	3.92017	0	1	-15.1387
id 937	TGCAATGGCATGATCTCGGCTCACTGC	1	piR-50437	piRNA	27	0	0	0	22	0	40	0	1.86016	0	16.9141	0	0.895427	0	4.08016	1.86016	16.9141
id 938	TGCAATGGTGCGATCTCGGCTCACTGCA	1	piR-50444	piRNA	28	0	0	10	0	0	0	0.611799	0	0	0	-0.708871	0	0	0	1.63452	1
id 939	TGCACCATTGCACTCCAGCCTGGGCAA	1	piR-50546	piRNA	27	0	0	12	0	29	78	0.734159	0	16.2601	32.9825	-0.445837	0	4.02326	5.04363	1.3621	2.02844
id 940	TGCACTCCAGCCTGGGCAACAAGAGTGT	1	piR-50602	piRNA	28	0	0	0	0	17	0	0	0	9.53176	0	0	0	3.25274	0	1	-9.53176
id 941	TGCACTCCAGCCTGGGTGACAGAGTGTC	1	piR-50603	piRNA	28	0	0	29	32	18	206	1.77422	2.70569	10.0924	87.1078	0.827182	1.436	3.3352	6.44473	1.525	8.63098
id 942	TGCATGTAATCCCAGCACTTTGGGAGGCCG	1	piR-51115	piRNA	30	0	0	0	0	0	1	0	0	0	0.422853	0	0	0	-1.24177	1	-2.36489
id 943	TGCCAATAAACTGAAGAGTGCATGAG	1	piR-51301	piRNA	26	0	0	0	0	0	1	0	0	0	0.422853	0	0	0	-1.24177	1	-2.36489
id 944	TGCCAGGACATGGGTGACCATGAGAGGA	1	piR-51503	piRNA	28	0	0	0	0	4	0	0	0	2.24277	0	0	0	1.16528	0	1	-2.24277
id 945	TGCCCAACTTCTGTCTACTGTCGGACTC	1	piR-51721	piRNA	28	0	0	6	0	0	0	0.367079	0	0	0	-1.44584	0	0	0	2.72421	1
id 946	TGCCCAACTTCTGTCTACTGTCGGACTCTA	1	piR-51722	piRNA	30	0	0	10	0	0	0	0.611799	0	0	0	-0.708871	0	0	0	1.63452	1
id 947	TGCCCATTTCAGAGTCCAGTCTGGTGGGA	1	piR-51795	piRNA	29	0	0	0	0	0	23	0	0	0	9.72562	0	0	0	3.28179	1	9.72562
id 948	TGCCCCCATGTCTAACAACATGGCTTTCT	1	piR-51809	piRNA	29	0	0	12	0	0	0	0.734159	0	0	0	-0.445837	0	0	0	1.3621	1
id 949	TGCCCCCATGTCTAACAACATGGCTTTCTCA	1	piR-51810	piRNA	31	0	0	16	0	0	0	0.978878	0	0	0	-0.030799	0	0	0	1.02158	1
id 950	TGCCCCCATGTCTAACAACATGGCTTTGA	1	piR-51811	piRNA	29	0	0	13	0	0	0	0.795338	0	0	0	-0.330359	0	0	0	1.25733	1
id 951	TGCCTCTCAACAACCTCTTTGGACTCAGT	1	piR-52094	piRNA	29	0	0	0	8	0	0	0	0.676422	0	0	0	-0.564004	0	0	-1.47837	1
id 952	TGCCTCTCAACAACCTCTTTGGACTCAGTGC	1	piR-52095	piRNA	31	0	0	0	5	0	0	0	0.422764	0	0	0	-1.24208	0	0	-2.36539	1
id 953	TGCCTGTTTGAGTTGGCAGAGAGGGCCTTGGC	1	piR-52240	piRNA	32	0	0	0	3	0	0	0	0.253658	0	0	0	-1.97904	0	0	-3.94231	1
id 954	TGCGACTCACTGTAGTGCTGGGGATCC	1	piR-52359	piRNA	27	0	0	0	0	1	1	0	0	0.560691	0.422853	0	0	-0.834721	-1.24177	1	-1.32597
id 955	TGCGCGACATCAAGGAGAAGCTGTGCTACGT	1	piR-52416	piRNA	31	0	0	14	0	0	0	0.856518	0	0	0	-0.223444	0	0	0	1.16752	1
id 956	TGCGGAGCCGAAGCTGGACTGTACTGC	1	piR-52438	piRNA	27	0	0	0	0	37	0	0	0	20.7456	0	0	0	4.37473	0	1	-20.7456
id 957	TGCTATGAGAGGTTGATGGATTAATT	1	piR-52740	piRNA	26	0	0	0	1	0	0	0	0.0845528	0	0	0	-3.564	0	0	-11.8269	1
id 958	TGCTCAAGGATGTCAGATGCTCGCCT	1	piR-52786	piRNA	26	0	0	0	0	10	0	0	0	5.60691	0	0	0	2.48721	0	1	-5.60691
id 959	TGCTCTTCGTTCAGGCGACTCAAGCCCTCATT	1	piR-52929	piRNA	32	0	0	12	0	0	0	0.734159	0	0	0	-0.445837	0	0	0	1.3621	1
id 960	TGCTGAGGGATAGAGCCTGAGCCTGGTGGA	1	piR-53022	piRNA	30	0	0	0	0	19	0	0	0	10.6531	0	0	0	3.41321	0	1	-10.6531
id 961	TGCTGCCCTCTGAGCAATGGCCTGTGT	1	piR-53096	piRNA	27	0	0	0	0	0	27	0	0	0	11.417	0	0	0	3.51312	1	11.417
id 962	TGCTTTTGCTGGTGGCAGTGACGGGAC	1	piR-53443	piRNA	27	0	0	11	0	0	0	0.672979	0	0	0	-0.571367	0	0	0	1.48593	1
id 963	TGGAAAGGATGAAGAGCTGACTGATGGAA	1	piR-53542	piRNA	29	0	0	14	41	0	0	0.856518	3.46666	0	0	-0.223444	1.79355	0	0	4.04739	1
id 964	TGGCCAAACGTACCAAGAAAGTCGGGAT	1	piR-54888	piRNA	28	0	0	0	29	0	0	0	2.45203	0	0	0	1.29398	0	0	2.45203	1
id 965	TGGCCAAGGATGAGAACTCTAATCTGAAA	1	piR-54907	piRNA	29	0	0	0	28	0	0	0	2.36748	0	0	0	1.24335	0	0	2.36748	1
id 966	TGGCCATGTTGGTCAGGCTGGTCTCGAACT	1	piR-54998	piRNA	30	0	0	44	85	35	59	2.69191	7.18698	19.6242	24.9483	1.42863	2.84539	4.29456	4.64087	2.66984	1.2713
id 967	TGGCCCGAACCAAGCAGACTGCGCGCAA	1	piR-55024	piRNA	28	0	0	0	28	0	0	0	2.36748	0	0	0	1.24335	0	0	2.36748	1
id 968	TGGGACGATGGGGCAGCCAGGTAAGCTC	1	piR-55774	piRNA	28	0	0	0	0	6	0	0	0	3.36415	0	0	0	1.75024	0	1	-3.36415
id 969	TGGGATGAGCCGAGATGGCGCCACTGCA	1	piR-55985	piRNA	28	0	0	0	0	0	23	0	0	0	9.72562	0	0	0	3.28179	1	9.72562
id 970	TGGGNGGCAGAGGTTGCAGTGAGCCAAGA	1	piR-56501	piRNA	29	0	0	40	0	0	0	2.4472	0	0	0	1.29113	0	0	0	-2.4472	1
id 971	TGGGTGACTGAGCTGCAGACTCACCCGGA	1	piR-56626	piRNA	29	0	0	13	19	0	0	0.795338	1.6065	0	0	-0.330359	0.683923	0	0	2.0199	1
id 972	TGGTAAACCGACAACCTTCCAGCATGG	1	piR-56838	piRNA	27	0	0	0	0	21	24	0	0	11.7745	10.1485	0	0	3.5576	3.34319	1	-1.16023
id 973	TGGTCGTGGTTGTAGTCCGTGCGAGAA	1	piR-57125	piRNA	27	0	0	2326	2329	390	342	142.304	196.923	218.67	144.616	7.15284	7.62149	7.77261	7.17608	1.38382	-1.51207
id 974	TGGTCTCGAACACCTGACCTCAAGTGATCCA	1	piR-57138	piRNA	31	0	0	0	0	0	20	0	0	0	8.45706	0	0	0	3.08016	1	8.45706
id 975	TGGTCTCGAACTCCTGACCTCAGGTA	1	piR-57139	piRNA	26	0	0	0	0	4	0	0	0	2.24277	0	0	0	1.16528	0	1	-2.24277
id 976	TGGTCTCGAACTCCTGACCTCAGGTGATC	1	piR-57140	piRNA	29	0	0	1	0	3	0	0.0611799	0	1.68207	0	-4.0308	0	0.750242	0	16.3452	-1.68207
id 977	TGGTCTCGAACTCCTGACCTCAGGTGATCC	1	piR-57141	piRNA	30	0	0	0	0	4	0	0	0	2.24277	0	0	0	1.16528	0	1	-2.24277
id 978	TGGTCTCGAACTCCTGACCTCAGGTGATCCA	1	piR-57142	piRNA	31	0	0	0	0	5	0	0	0	2.80346	0	0	0	1.48721	0	1	-2.80346
id 979	TGGTCTCGAACTCCTGACCTCAGGTGATCT	1	piR-57143	piRNA	30	0	0	0	0	5	0	0	0	2.80346	0	0	0	1.48721	0	1	-2.80346
id 980	TGGTCTTGAACTCCTGGCCTCGGGTGATAT	1	piR-57172	piRNA	30	0	0	23	0	0	0	1.40714	0	0	0	0.492763	0	0	0	-1.40714	1
id 981	TGGTGAACGACGGGGATGTTTACAACCCCAGC	1	piR-57204	piRNA	32	0	0	3	0	1	4	0.18354	0	0.560691	1.69141	-2.44584	0	-0.834721	0.758229	5.44841	3.01665
id 982	TGGTGAATGGCATTCGGAGTTTGTCACAACA	1	piR-57234	piRNA	31	0	0	1	0	0	1	0.0611799	0	0	0.422853	-4.0308	0	0	-1.24177	16.3452	-2.36489
id 983	TGGTGACTTTGACTTTGACTTTGACT	1	piR-57277	piRNA	26	0	0	0	0	0	1	0	0	0	0.422853	0	0	0	-1.24177	1	-2.36489
id 984	TGGTGGCAAGCCTTTTGTTGTCTGACCTGGGT	1	piR-57450	piRNA	32	0	0	0	0	17	29	0	0	9.53176	12.2627	0	0	3.25274	3.61621	1	1.28651
id 985	TGGTGTGATCTCGGCTCACTGCAACCTCCT	1	piR-57567	piRNA	30	0	0	17	0	0	0	1.04006	0	0	0	0.0566638	0	0	0	-1.04006	1
id 986	TGTAATCCCAACACTTTGGGAGGCTGAGGTGT	1	piR-57815	piRNA	32	0	0	0	0	20	0	0	0	11.2138	0	0	0	3.48721	0	1	-11.2138
id 987	TGTAATCCCAGCACTTTGGGAGGCCTAGAG	1	piR-57817	piRNA	30	0	0	0	0	1	0	0	0	0.560691	0	0	0	-0.834721	0	1	1.78351
id 988	TGTACCAGAGGTGCTGTAGGCTTGCAGGA	1	piR-57861	piRNA	29	0	0	0	0	0	2	0	0	0	0.845706	0	0	0	-0.241771	1	-1.18244
id 989	TGTACCAGAGGTGCTGTAGGCTTGCAGGAA	1	piR-57862	piRNA	30	0	0	0	0	1	1	0	0	0.560691	0.422853	0	0	-0.834721	-1.24177	1	-1.32597
id 990	TGTCGTGATGTAGAATCTGCCTGTGATC	1	piR-58273	piRNA	28	0	0	0	0	10	0	0	0	5.60691	0	0	0	2.48721	0	1	-5.60691
id 991	TGTCTGTGTGGAAAGCGGCTGTGCAGACA	1	piR-58355	piRNA	29	0	0	24	95	0	0	1.46832	8.03251	0	0	0.554163	3.00585	0	0	5.47056	1
id 992	TGTCTGTGTGGAAAGCGGCTGTGCAGACAT	1	piR-58356	piRNA	30	0	0	34	96	0	0	2.08012	8.11706	0	0	1.05666	3.02096	0	0	3.90222	1
id 993	TGTGAATCTGACAACAGAGGCTTACGACCCC	1	piR-58469	piRNA	31	0	0	15	6	19	0	0.917698	0.507317	10.6531	0	-0.123908	-0.979042	3.41321	0	-1.80893	-10.6531
id 994	TGTGATTGCACCACTGCACTCCAGCCTGGT	1	piR-58707	piRNA	30	0	0	0	0	0	25	0	0	0	10.5713	0	0	0	3.40208	1	10.5713
id 995	TGTGGTGTCAACCAGTGACCTCTCCAGCA	1	piR-59073	piRNA	29	0	0	0	0	0	24	0	0	0	10.1485	0	0	0	3.34319	1	10.1485
id 996	TGTGTAGCCCTCGTTCATTGGGCAGTTGGT	1	piR-59101	piRNA	30	0	0	9	0	0	0	0.550619	0	0	0	-0.860874	0	0	0	1.81614	1
id 997	TGTGTAGCCCTCGTTCATTGGGCAGTTGGTA	1	piR-59102	piRNA	31	0	0	10	0	0	0	0.611799	0	0	0	-0.708871	0	0	0	1.63452	1
id 998	TNCTCAGACTTTGGGACCATGGTGATGCCC	1	piR-59640	piRNA	30	0	0	0	0	0	19	0	0	0	8.03421	0	0	0	3.00616	1	8.03421
id 999	TTAACAATCATGGCAGAAGGACCTCTTCAC	1	piR-59872	piRNA	30	0	0	0	0	0	8	0	0	0	3.38283	0	0	0	1.75823	1	3.38283
id 1000	TTCAACAACTGGACTGGAGGCTCTTGGT	1	piR-60120	piRNA	28	0	0	0	0	23	0	0	0	12.8959	0	0	0	3.68884	0	1	-12.8959
id 1001	TTCAACAACTGGACTGGAGGCTCTTGGTT	1	piR-60121	piRNA	29	0	0	0	0	16	0	0	0	8.97106	0	0	0	3.16528	0	1	-8.97106
id 1002	TTCTATGTTGCCCAGGCTGGTCTTGA	1	piR-60746	piRNA	26	0	0	0	18	0	0	0	1.52195	0	0	0	0.605921	0	0	1.52195	1
id 1003	TTGGCGATTTGTCTGATTCTGGTTTTGAGC	1	piR-61503	piRNA	30	0	0	0	16	0	0	0	1.35284	0	0	0	0.435996	0	0	1.35284	1
id 1004	TTTCAAGTGATTCTCCTGTCTCAGCCTCC	1	piR-61861	piRNA	29	0	0	0	15	0	11	0	1.26829	0	4.65139	0	0.342886	0	2.21766	1.26829	4.65139
id 1005	TTTGAGACCAGCCTGGCCAACGTGGTGAA	1	piR-61945	piRNA	29	0	0	22	0	0	23	1.34596	0	0	9.72562	0.428633	0	0	3.28179	-1.34596	9.72562
id 1011	TCTGTCACCCCATTGATCGCCAGGGTTGATTCGGC	11	RN7SK	snRNA	35	37	71	17	70	0	0	1.04006	5.91869	0	0	0.0566638	2.56528	0	0	5.69073	1
id 1008	ATCTGGCTGCGACATCTGTCACCC	1	RN7SK	snRNA	24	23	46	52	192	24	73	3.18135	16.2341	13.4566	30.8683	1.66964	4.02096	3.75024	4.94805	5.1029	2.29391
id 1017	TCCCCTGCTAGAACCTCCAAACAAGC	4	RN7SK	snRNA	26	217	242	56	178	57	0	3.42607	15.0504	31.9594	0	1.77656	3.91173	4.99817	0	4.3929	-31.9594
id 1010	TGTAGGAGAACGTAGGGTAGTCAAGCT	6	RN7SK	snRNA	27	257	283	0	48	0	0	0	4.05853	0	0	0	2.02096	0	0	4.05853	1
id 1012	GATAGAGGAGGACCGGTCT	8	RN7SK	snRNA	19	170	188	14	36	0	0	0.856518	3.0439	0	0	-0.223444	1.60592	0	0	3.55381	1
id 1016	GGGTTGATTCGGCTGATCTGGCTGGCT	5	RN7SK	snRNA	27	59	85	50	115	25	0	3.05899	9.72357	14.0173	0	1.61306	3.28149	3.80914	0	3.17868	-14.0173
id 1006	GCTGCGCGCTCGGTCGAAGAGGAC	3	RN7SK	snRNA	24	136	159	74	110	0	20	4.52731	9.3008	0	8.45706	2.17865	3.21736	0	3.08016	2.05438	8.45706
id 1013	TGTGAGGGCGATCTGGCTGC	13	RN7SK	snRNA	20	13	32	10	0	0	0	0.611799	0	0	0	-0.708871	0	0	0	1.63452	1
id 1007	CAAGACTCCAGACACATC	9	RN7SK	snRNA	18	286	303	15	0	0	13	0.917698	0	0	5.49709	-0.123908	0	0	2.45867	1.08968	5.49709
id 1015	TCCCCTTCCTCCCTCACCG	12	RN7SK	snRNA	19	95	113	22	0	18	0	1.34596	0	10.0924	0	0.428633	0	3.3352	0	-1.34596	-10.0924
id 1014	TGCGCTCCCCTGCTAGAACCT	7	RN7SK	snRNA	21	212	232	24	0	54	31	1.46832	0	30.2773	13.1084	0.554163	0	4.92017	3.71243	-1.46832	-2.30976
id 1009	CTGGCTGGCTAGGCGGGTGTCCCCT	14	RN7SK	snRNA	25	76	100	0	7	0	0	0	0.591869	0	0	0	-0.75665	0	0	-1.68956	1
id 1033	GAGGGGTGAACCGGCCCAGGTCGGAAAC	7	RN7SL1	scRNA	28	184	211	0	29	21	1	0	2.45203	11.7745	0.422853	0	1.29398	3.5576	-1.24177	2.45203	-27.8454
id 1023	TGCCGATCGGGTGTCCGCACT	10	RN7SL1	scRNA	21	106	126	0	20	0	18	0	1.69106	0	7.61136	0	0.757924	0	2.92815	1.69106	7.61136
id 1030	GGAGTTCTGGGCTGTAGTGCGCT	1	RN7SL1	scRNA	23	82	104	885	965	3403	3296	54.1442	81.5934	1908.03	1393.72	5.75873	6.35038	10.8979	10.4447	1.50697	-1.36902
id 1025	CGGAGCAGGTCAAAACTC	5	RN7SL1	scRNA	18	211	228	13	0	23	88	0.795338	0	12.8959	37.2111	-0.330359	0	3.68884	5.21766	1.25733	2.8855
id 1028	ATATGGTGACCTCCCGGGAGCGGG	18	RN7SL1	scRNA	24	140	163	14	0	0	0	0.856518	0	0	0	-0.223444	0	0	0	1.16752	1
id 1024	CGGTGGCGCGTGCCTGTAGTCCCAGCTAC	14	RN7SL1	scRNA	29	18	46	17	13	0	10	1.04006	1.09919	0	4.22853	0.0566638	0.136435	0	2.08016	1.05685	4.22853
id 1018	AGGTCGGAAACGGAGCAGGTC	8	RN7SL1	scRNA	21	201	221	0	0	0	29	0	0	0	12.2627	0	0	0	3.61621	1	12.2627
id 1019	TAGTGGGATCGCGCCTGTGAA	11	RN7SL1	scRNA	21	242	262	0	0	0	16	0	0	0	6.76565	0	0	0	2.75823	1	6.76565
id 1020	AATAGCCACTGCACTCCAGCCT	13	RN7SL1	scRNA	22	261	282	0	0	0	28	0	0	0	11.8399	0	0	0	3.56558	1	11.8399
id 1021	ATCGGGTGTCCGCACTAAGTTCGGCA	12	RN7SL1	scRNA	26	111	136	0	0	0	25	0	0	0	10.5713	0	0	0	3.40208	1	10.5713
id 1022	TGCTGATCAGTAGTGG	17	RN7SL1	scRNA	16	232	247	0	0	0	20	0	0	0	8.45706	0	0	0	3.08016	1	8.45706
id 1032	ATCGCGCCTGTGAATAGCCACTGCACTCC	15	RN7SL1	scRNA	29	249	277	0	0	27	0	0	0	15.1387	0	0	0	3.92017	0	1	-15.1387
id 1034	CTGGGCAACATAGCGAGACCCCGTCTCTT	6	RN7SL1	scRNA	29	281	309	0	11	59	0	0	0.93008	33.0808	0	0	-0.104573	5.04792	0	-1.07518	-33.0808
id 1029	TGCGCTATGCCGATCGGGTGTC	16	RN7SL1	scRNA	22	99	120	18	0	0	0	1.10124	0	0	0	0.139126	0	0	0	-1.10124	1
id 1026	CTAAGGAGGGGTGAACCGGCCCAGGTCG	2	RN7SL1	scRNA	28	179	206	159	64	14	49	9.7276	5.41138	7.84968	20.7198	3.28208	2.436	2.97263	4.37294	-1.79762	2.63957
id 1027	GGCCCAGGTCGGAAACGGAGC	4	RN7SL1	scRNA	21	196	216	30	0	26	50	1.8354	0	14.578	21.1427	0.876092	0	3.86572	4.40208	-1.8354	1.45031
id 1031	CTGAGGCTGGAGGATCGCTTGA	3	RN7SL1	scRNA	22	55	76	31	0	99	40	1.89658	0	55.5085	16.9141	0.923397	0	5.79464	4.08016	-1.89658	-3.28178
id 1046	CAGCCTGAGCAACATAGCGAGACCC	5	RN7SL2	scRNA	25	277	301	0	40	0	0	0	3.38211	0	0	0	1.75792	0	0	3.38211	1
id 1042	CGCGGTGGCGCGTGCCTGTAGTCCCAGCTAC	18	RN7SL2	scRNA	31	16	46	12	9	0	8	0.734159	0.760975	0	3.38283	-0.445837	-0.394079	0	1.75823	1.03653	3.38283
id 1035	GGCTGAGGTGGGAGGATCG	6	RN7SL2	scRNA	19	53	71	0	0	0	49	0	0	0	20.7198	0	0	0	4.37294	1	20.7198
id 1036	GGGAGGATCGCTTGAGC	7	RN7SL2	scRNA	17	62	78	0	0	0	45	0	0	0	19.0284	0	0	0	4.25008	1	19.0284
id 1050	AGTGGGATCGCGCCTGTGAATAGCC	13	RN7SL2	scRNA	25	243	267	0	0	13	11	0	0	7.28899	4.65139	0	0	2.86572	2.21766	1	-1.56706
id 1052	ATAGCGAGACCCCGTCTCTT	11	RN7SL2	scRNA	20	290	309	0	0	15	0	0	0	8.41037	0	0	0	3.07217	0	1	-8.41037
id 1048	TAGTGCGCTATGCCGATCGGGT	15	RN7SL2	scRNA	22	96	117	20	0	0	0	1.2236	0	0	0	0.291129	0	0	0	-1.2236	1
id 1055	CTGGTGATCGTTGGTCCCGGCGCCC	2	RNU11	snRNA	25	117	141	0	40	0	0	0	3.38211	0	0	0	1.75792	0	0	3.38211	1
id 1057	AAGAGATTTCGGAAGCATAATTTT	3	RNU11	snRNA	24	78	101	0	27	27	0	0	2.28292	15.1387	0	0	1.19088	3.92017	0	2.28292	-15.1387
id 1054	GGCAGCTGGTGATCGTTGGTCCC	4	RNU11	snRNA	23	112	134	0	25	0	0	0	2.11382	0	0	0	1.07985	0	0	2.11382	1
id 1056	GTGAGTGGCACACGTAGGGC	5	RNU11	snRNA	20	26	45	17	18	0	0	1.04006	1.52195	0	0	0.0566638	0.605921	0	0	1.46333	1
id 1053	GCATAATTTTTTGGTATTTG	1	RNU11	snRNA	20	92	111	0	0	195	323	0	0	109.335	136.582	0	0	6.77261	7.09362	1	1.2492
id 1058	CGTTCGCGCTTTCCCCTG	1	RNU1-1	snRNA	18	156	173	224	390	127	2139	13.7043	32.9756	71.2078	904.483	3.77656	5.04333	6.15396	9.82095	2.40622	12.702
id 1062	ACTCGACTGCATAATTTG	6	RNU1-1	snRNA	18	122	139	36	46	27	29	2.20248	3.88943	15.1387	12.2627	1.13913	1.95956	3.92017	3.61621	1.76593	-1.23453
id 1060	TGCTGACCCCTGCGATTTCCCCA	4	RNU1-1	snRNA	23	89	111	0	20	94	383	0	1.69106	52.705	161.953	0	0.757924	5.71987	7.33943	1.69106	3.07282
id 1063	ACCTGGCAGGGGAGATACCATGATC	8	RNU1-1	snRNA	25	16	40	13	0	0	0	0.795338	0	0	0	-0.330359	0	0	0	1.25733	1
id 1064	GGTTTTCCCAGGGCGAGGCTTATC	7	RNU1-1	snRNA	24	49	72	15	0	0	0	0.917698	0	0	0	-0.123908	0	0	0	1.08968	1
id 1061	TCCGGATGTGCTGACCCCTGC	3	RNU1-1	snRNA	21	81	101	435	304	24	62	26.6132	25.704	13.4566	26.2169	4.73407	4.68392	3.75024	4.71243	-1.03537	1.94826
id 1059	CAAATGTGGGAAACTCGACTGCA	5	RNU1-1	snRNA	23	110	132	95	53	0	17	5.81209	4.4813	0	7.1885	2.53906	2.16392	0	2.84569	-1.29697	7.1885
id 1065	GCATAATTTGTGGTAGTGGGGGAC	2	RNU1-1	snRNA	24	130	153	107	25	605	235	6.54625	2.11382	339.218	99.3705	2.71067	1.07985	8.40607	6.63475	-3.09688	-3.41367
id 1067	CGTCCTTATGCCTTAAAC	3	RNU12	snRNA	18	3	20	0	17	0	0	0	1.4374	0	0	0	0.523458	0	0	1.4374	1
id 1068	AAATAACGATTCGGGGTGACGCC	4	RNU12	snRNA	23	34	56	15	0	0	0	0.917698	0	0	0	-0.123908	0	0	0	1.08968	1
id 1069	CGAATTTTTGAGCGGGTAAAGGTCGCCC	2	RNU12	snRNA	28	81	108	0	0	37	0	0	0	20.7456	0	0	0	4.37473	0	1	-20.7456
id 1066	GATGCCTGGGAGTTGCGATCTGC	1	RNU12	snRNA	23	134	156	108	0	0	20	6.60743	0	0	8.45706	2.72409	0	0	3.08016	-6.60743	8.45706
id 1072	CGTCCGCGCTTTCCCCTG	1	RNU1-6	snRNA	18	156	173	45	139	59	161	2.75309	11.7528	33.0808	68.0794	1.46105	3.55494	5.04792	6.08915	4.26895	2.05797
id 1078	AGCTTTGCGCAGTGGCAG	1	RNU4-1	snRNA	18	10	27	0	0	0	25	0	0	0	10.5713	0	0	0	3.40208	1	10.5713
id 1080	ATAGTCGGCACTGGCAATTTTTGACAGTCTCTACGGAGACTG	2	RNU4-1	snRNA	42	112	153	63	29	27	0	3.85433	2.45203	15.1387	0	1.94648	1.29398	3.92017	0	-1.57189	-15.1387
id 1079	ACCCCGCCGTGACGACTTGC	3	RNU4-1	snRNA	20	89	108	29	0	0	0	1.77422	0	0	0	0.827182	0	0	0	-1.77422	1
id 1082	AATACCCCGCCATGACGACTTGAAAT	2	RNU4-2	snRNA	26	86	111	38	49	0	0	2.32484	4.14308	0	0	1.21713	2.05071	0	0	1.7821	1
id 1084	CATTGGCAATTTTTGACAGTCTCTACGGAGACTG	4	RNU4-2	snRNA	34	120	153	0	19	0	1	0	1.6065	0	0.422853	0	0.683923	0	-1.24177	1.6065	-2.36489
id 1083	TTGAAATATAGTCGGCATTGGCAA	3	RNU4-2	snRNA	24	105	128	21	0	0	0	1.28478	0	0	0	0.361518	0	0	0	-1.28478	1
id 1085	TGTCCAATGAGCGCATAGTGAGGGC	3	RNU4ATAC	snRNA	25	38	62	0	17	0	0	0	1.4374	0	0	0	0.523458	0	0	1.4374	1
id 1087	GGTGCAATTTTTGGAAAAATG	1	RNU4ATAC	snRNA	21	120	140	257	212	207	202	15.7232	17.9252	116.063	85.4163	3.97483	4.16392	6.85877	6.41644	1.14004	-1.35879
id 1086	TACTGCTAACGCCTGAACAACACACCCG	2	RNU4ATAC	snRNA	28	65	92	24	0	0	0	1.46832	0	0	0	0.554163	0	0	0	-1.46832	1
id 1088	CAATTTTTTGAGGCCTTG	1	RNU5A-1	snRNA	18	95	112	1	13	25	62	0.0611799	1.09919	14.0173	26.2169	-4.0308	0.136435	3.80914	4.71243	17.9665	1.87033
id 1090	TTTCCGTGGAGAGGAACAACTCTGAGTCT	2	RNU5A-1	snRNA	29	61	89	46	52	29	0	2.81427	4.39674	16.2601	0	1.49276	2.13644	4.02326	0	1.5623	-16.2601
id 1089	GAGAGGAACAACTCTGAGTCTTAACCC	3	RNU5A-1	snRNA	27	69	95	16	0	0	0	0.978878	0	0	0	-0.030799	0	0	0	1.02158	1
id 1091	CTAATTTTTTGAGGCCTTG	2	RNU5B-1	snRNA	19	94	112	0	0	24	8	0	0	13.4566	3.38283	0	0	3.75024	1.75823	1	-3.97792
id 1094	CAAGCAAATTTTTTGAAGCCCT	2	RNU5D-1	snRNA	22	88	109	0	0	28	0	0	0	15.6994	0	0	0	3.97263	0	1	-15.6994
id 1093	ATGCTCTGGTTTCTCTTCAAATC	1	RNU5D-1	snRNA	23	8	30	21	0	0	0	1.28478	0	0	0	0.361518	0	0	0	-1.28478	1
id 1095	ACGAGTGTGAGTCTGAAAC	2	RNU5E-1	snRNA	19	74	92	0	25	0	0	0	2.11382	0	0	0	1.07985	0	0	2.11382	1
id 1096	GAAACCAATTTTTTGAGGCCTTG	1	RNU5E-1	snRNA	23	88	110	13	0	139	176	0.795338	0	77.9361	74.4222	-0.330359	0	6.28422	6.21766	1.25733	-1.04722
id 1098	AGGCAAGGCTGAATGTTCT	1	RNU5F-1	snRNA	19	116	134	0	31	0	0	0	2.62114	0	0	0	1.39019	0	0	2.62114	1
id 1097	TTAAATTTTTTGAAGTCTTGC	2	RNU5F-1	snRNA	21	93	113	0	0	0	47	0	0	0	19.8741	0	0	0	4.31282	1	19.8741
id 1101	CTTCGGCAGCACATATACTA	6	RNU6-1	snRNA	20	17	36	0	17	0	0	0	1.4374	0	0	0	0.523458	0	0	1.4374	1
id 1102	TAGCATGGCCCCTGCGCAAGGATG	7	RNU6-1	snRNA	24	61	84	15	0	0	0	0.917698	0	0	0	-0.123908	0	0	0	1.08968	1
id 1103	ACGCAAATTCGTGAAGCG	5	RNU6-1	snRNA	18	87	104	16	0	0	0	0.978878	0	0	0	-0.030799	0	0	0	1.02158	1
id 1099	TACTAAAATTGGAACGATACAGAGAA	3	RNU6-1	snRNA	26	32	57	0	0	0	16	0	0	0	6.76565	0	0	0	2.75823	1	6.76565
id 1104	TGAAGCGTTCCATATTTTTTT	2	RNU6-1	snRNA	21	98	118	21	0	0	0	1.28478	0	0	0	0.361518	0	0	0	-1.28478	1
id 1100	AGAAGATTAGCATGGCCCCTG	1	RNU6-1	snRNA	21	54	74	74	39	101	349	4.52731	3.29756	56.6298	147.576	2.17865	1.7214	5.82349	7.20531	-1.37293	2.60597
id 1105	GCACATATACTAAAATTGGAACGATACAGAGAA	3	RNU6-15	snRNA	33	25	57	0	0	0	16	0	0	0	6.76565	0	0	0	2.75823	1	6.76565
id 1110	TAGCATGGCCCCTGCACAAGGATG	2	RNU6-21	snRNA	24	61	84	0	0	16	0	0	0	8.97106	0	0	0	3.16528	0	1	-8.97106
id 1109	GCACATATACTAAAAT	3	RNU6-21	snRNA	16	25	40	0	5	9	0	0	0.422764	5.04622	0	0	-1.24208	2.3352	0	-2.36539	-5.04622
id 1115	AATTTGTCTAGTAGGCTTTCTGGC	1	RNU7-1	snRNA	24	31	54	0	0	229	145	0	0	128.398	61.3137	0	0	7.00448	5.93814	1	-2.09412
id 1119	GGCTGGTCCGAAGGTAGTGAGTTATCTCAA	2	RNY1	scRNA	30	10	39	24	68	408	187	1.46832	5.74959	228.762	79.0735	0.554163	2.52346	7.8377	6.30512	3.91577	-2.89303
id 1117	CGAACTCCTTGTTCTACTCTTTCCCCCC	4	RNY1	scRNA	28	66	93	0	19	0	0	0	1.6065	0	0	0	0.683923	0	0	1.6065	1
id 1118	TTCTCACTACTGCACTTGACTAGTCT	1	RNY1	scRNA	26	94	119	456	214	1003	518	27.898	18.0943	562.374	219.038	4.80209	4.17746	9.13538	7.77504	-1.54181	-2.56747
id 1116	CAGTCAGTTACAGATCGAACTCC	3	RNY1	scRNA	23	51	73	73	0	31	62	4.46613	0	17.3814	26.2169	2.15903	0	4.11948	4.71243	-4.46613	1.50833
id 1124	GGCTGGTCCGAGTGCAGTGGTGTTTACAAC	2	RNY3	scRNA	30	10	39	55	90	428	83	3.36489	7.60975	239.976	35.0968	1.75056	2.92785	7.90675	5.13327	2.26151	-6.83754
id 1121	TGATCACAACCAGTTACAGATTTCTTTGT	4	RNY3	scRNA	29	44	72	0	17	0	0	0	1.4374	0	0	0	0.523458	0	0	1.4374	1
id 1120	TTCTTTGTTCCTTCTCCA	5	RNY3	scRNA	18	65	82	0	16	0	0	0	1.35284	0	0	0	0.435996	0	0	1.35284	1
id 1123	CTCCCACTGCTTCACTTGACTAGCCT	1	RNY3	scRNA	26	83	108	1709	1260	2594	2158	104.556	106.536	1454.43	912.517	6.70814	6.7352	10.5062	9.83371	1.01894	-1.59387
id 1122	CAACTAATTGATCACAACC	3	RNY3	scRNA	19	36	54	18	0	0	0	1.10124	0	0	0	0.139126	0	0	0	-1.10124	1
id 1128	CCCCCCACTGCTAAATTTGACTGGCTT	1	RNY4	scRNA	27	76	102	7162	6678	18647	15242	438.17	564.643	10455.2	6445.13	8.77535	9.1412	13.3519	12.654	1.28864	-1.62219
id 1125	AGTGTCACTAAAGTTGGTATA	5	RNY4	scRNA	21	52	72	14	0	0	64	0.856518	0	0	27.0626	-0.223444	0	0	4.75823	1.16752	27.0626
id 1126	TAGTGGGTTATCAGAACT	2	RNY4	scRNA	18	24	41	1265	977	95	678	77.3925	82.608	53.2657	286.694	6.27412	6.36821	5.73513	8.16337	1.06739	5.38235
id 1127	TTATCAGAACTTATTAACATTA	3	RNY4	scRNA	22	31	52	0	0	26	125	0	0	14.578	52.8566	0	0	3.86572	5.72401	1	3.62579
id 1129	GGCTGGTCCGATGGTAG	4	RNY4	scRNA	17	10	26	26	2	46	37	1.59068	0.169106	25.7918	15.6456	0.669641	-2.564	4.68884	3.96768	-9.40642	-1.64851
id 1133	TGAGTTCAATGGCTGAGGTGAGGTACCC	5	RPPH1	ribonuclease P RNA	28	276	303	37	93	0	0	2.26366	7.86341	0	0	1.17865	2.97515	0	0	3.47376	1
id 1131	ATAACCCAATTCAGACTACTCTCCT	7	RPPH1	ribonuclease P RNA	25	317	341	35	84	0	25	2.1413	7.10243	0	10.5713	1.09848	2.82831	0	3.40208	3.31688	10.5713
id 1137	CAATGGCTGAGGTGAGGTACCCCGCAGGGGAC	8	RPPH1	ribonuclease P RNA	32	282	313	5	0	22	0	0.305899	0	12.3352	0	-1.70887	0	3.62471	0	3.26905	-12.3352
id 1132	TGGGCAGGAGATGCCGTGGACC	3	RPPH1	ribonuclease P RNA	22	183	204	0	0	25	167	0	0	14.0173	70.6165	0	0	3.80914	6.14193	1	5.03781
id 1135	TCCCATGTCCCTTGGGAAGGTCTGAGAC	2	RPPH1	ribonuclease P RNA	28	69	96	0	0	32	36	0	0	17.9421	15.2227	0	0	4.16528	3.92815	1	-1.17864
id 1136	TTCAGACTACTCTCCTCCGCCCATT	6	RPPH1	ribonuclease P RNA	25	326	350	166	118	70	46	10.1559	9.97722	39.2484	19.4512	3.34424	3.31864	5.29456	4.28179	-1.0179	-2.01778
id 1134	GCGAGGTCAGACTGGGCAGGAGATGCCGT	4	RPPH1	ribonuclease P RNA	29	171	199	27	10	0	0	1.65186	0.845528	0	0	0.724088	-0.242076	0	0	-1.95364	1
id 1130	AGGGCGGAGGGAAGC	1	RPPH1	ribonuclease P RNA	15	12	26	7	1	0	63	0.428259	0.0845528	0	26.6398	-1.22344	-3.564	0	4.73551	-5.06499	26.6398
id 1138	AAGGTCTGTAATCTTGGTGGGCGA	2	SCARNA10	scaRNA	24	80	103	0	25	0	0	0	2.11382	0	0	0	1.07985	0	0	2.11382	1
id 1141	GCCACATGATGATATCAAG	1	SCARNA10	scaRNA	19	10	28	0	0	19	0	0	0	10.6531	0	0	0	3.41321	0	1	-10.6531
id 1139	CAGACCAACAAGAACTTTTTCCTACT	3	SCARNA10	scaRNA	26	133	158	18	0	0	0	1.10124	0	0	0	0.139126	0	0	0	-1.10124	1
id 1140	AGATCTTTGGTAATCTGATGGCT	4	SCARNA10	scaRNA	23	317	339	41	0	0	0	2.50837	0	0	0	1.32675	0	0	0	-2.50837	1
id 1142	AAGAATAGGGCTGGCTCTTAAAGGCACGAGAGGACAATT	2	SCARNA11	scaRNA	39	108	146	10	0	0	0	0.611799	0	0	0	-0.708871	0	0	0	1.63452	1
id 1143	AACCTTGGATCTGACA	3	SCARNA12	scaRNA	16	264	279	10	0	0	22	0.611799	0	0	9.30277	-0.708871	0	0	3.21766	1.63452	9.30277
id 1144	CCGTGCTCTCTGGCCCTTGGCTCCTT	2	SCARNA12	scaRNA	26	40	65	20	0	0	0	1.2236	0	0	0	0.291129	0	0	0	-1.2236	1
id 1145	CAGGCTGATGAGACTAAGGC	1	SCARNA12	scaRNA	20	10	29	38	0	0	0	2.32484	0	0	0	1.21713	0	0	0	-2.32484	1
id 1146	ATCTGTAGTCTTGGAGCCGCACAGGGTTG	1	SCARNA13	scaRNA	29	11	39	615	2227	102	49	37.6256	188.299	57.1905	20.7198	5.23364	7.55688	5.8377	4.37294	5.00454	-2.76019
id 1147	TTGTGACTGTTCCTGG	1	SCARNA14	scaRNA	16	8	23	49	0	0	38	2.99781	0	0	16.0684	1.58391	0	0	4.00616	-2.99781	16.0684
id 1148	AGACCTACTTATCTACCAACAG	2	SCARNA15	scaRNA	22	113	134	14	41	0	24	0.856518	3.46666	0	10.1485	-0.223444	1.79355	0	3.34319	4.04739	10.1485
id 1149	AAGGTAGATAGAACAGGTCTTGT	1	SCARNA15	scaRNA	23	74	96	8471	5816	430	664	518.255	491.759	241.097	280.775	9.01752	8.94181	7.91347	8.13327	-1.05388	1.16457
id 1150	ACGGTCTGGGGAAAGGCTCCTGTGT	1	SCARNA16	scaRNA	25	10	34	0	10	24	18	0	0.845528	13.4566	7.61136	0	-0.242076	3.75024	2.92815	-1.18269	-1.76796
id 1151	TGGCCGATGATGACGAGAC	1	SCARNA17	scaRNA	19	348	366	0	0	0	72	0	0	0	30.4454	0	0	0	4.92815	1	30.4454
id 1152	AGAACAGACTGAGGCCG	2	SCARNA17	scaRNA	17	414	430	56	23	0	0	3.42607	1.94471	0	0	1.77656	0.959557	0	0	-1.76174	1
id 1153	GCCACTGATTATCGAGGCGATTCTGATCTGG	2	SCARNA2	scaRNA	31	399	429	31	64	30	21	1.89658	5.41138	16.8207	8.87992	0.923397	2.436	4.07217	3.15055	2.85323	-1.89425
id 1154	GGGGCCCGGCGCTCAGAAGTGA	1	SCARNA2	scaRNA	22	340	361	0	0	12	0	0	0	6.7283	0	0	0	2.75024	0	1	-6.7283
id 1155	GCGCTCACTAAGGCTCGGTC	2	SCARNA22	scaRNA	20	10	29	0	0	14	0	0	0	7.84968	0	0	0	2.97263	0	1	-7.84968
id 1156	GTGAGCAAGAGAAACAGGACTGGTTT	1	SCARNA22	scaRNA	26	58	83	0	0	27	0	0	0	15.1387	0	0	0	3.92017	0	1	-15.1387
id 1159	TATGGAGGTCTCTGTCTGGCT	2	SCARNA3	scaRNA	21	91	111	2486	956	193	159	152.093	80.8324	108.213	67.2337	7.24881	6.33686	6.75774	6.07111	-1.88159	-1.60951
id 1158	ATGGAAGCTGCTGGAACC	1	SCARNA3	scaRNA	18	11	28	211	73	476	393	12.909	6.17235	266.889	166.181	3.6903	2.62582	8.0601	7.37661	-2.09142	-1.60601
id 1157	TAGGACAGCTGGCTAAG	3	SCARNA3	scaRNA	17	112	128	54	0	0	0	3.30371	0	0	0	1.72409	0	0	0	-3.30371	1
id 1161	AAGAGTATCACAGGGCTGACTGT	3	SCARNA4	scaRNA	23	102	124	12	0	0	0	0.734159	0	0	0	-0.445837	0	0	0	1.3621	1
id 1160	ACAGGGCTGACTGTACTACCCAACACTC	1	SCARNA4	scaRNA	28	111	138	121	47	0	0	7.40276	3.97398	0	0	2.88806	1.99058	0	0	-1.86281	1
id 1162	GTCGATGATGATTGGTAAAAGGTCTGATT	1	SCARNA5	scaRNA	29	12	40	89	2004	0	18	5.44501	169.444	0	7.61136	2.44493	7.40466	0	2.92815	31.1191	7.61136
id 1163	GTCAATGATGAATGGTAAAAGGTCTGAGT	1	SCARNA6	scaRNA	29	11	39	118	824	0	0	7.21923	69.6715	0	0	2.85184	6.1225	0	0	9.65082	1
id 1164	AAAATGGTCCTGTGATCTGATCCA	1	SCARNA7	scaRNA	24	315	338	37	30	0	0	2.26366	2.53658	0	0	1.17865	1.34289	0	0	1.12057	1
id 1166	TTGGGAGGCTGATACACAAAT	1	SCARNA8	scaRNA	21	9	29	0	0	23	0	0	0	12.8959	0	0	0	3.68884	0	1	-12.8959
id 1165	ACGGACAGATACGGGGCAGACAGAT	2	SCARNA8	scaRNA	25	116	140	44	0	0	24	2.69191	0	0	10.1485	1.42863	0	0	3.34319	-2.69191	10.1485
id 1167	ATCAATGATGAAACTAGCCAAATCTGAGC	1	SCARNA9	scaRNA	29	39	67	234	1105	0	0	14.3161	93.4308	0	0	3.83957	6.54583	0	0	6.52628	1
id 1168	GGCAATGATGAAAAGGTTTTACTACTGATC	3	SCARNA9	scaRNA	30	294	323	22	66	0	0	1.34596	5.58048	0	0	0.428633	2.48039	0	0	4.14611	1
id 1169	CTTTCTGAGATCTGCTTTT	2	SCARNA9	scaRNA	19	10	28	17	0	0	0	1.04006	0	0	0	0.0566638	0	0	0	-1.04006	1
id 1171	TTCTCTGAGATCTGCTTTTACTG	2	SCARNA9L	scaRNA	23	0	22	87	75	0	0	5.32265	6.34146	0	0	2.41214	2.66481	0	0	1.19141	1
id 1173	ATTGTGGCTCAGGCCGGTTGCGCC	3	SNAR-A1	snRNA	24	8	31	0	22	0	0	0	1.86016	0	0	0	0.895427	0	0	1.86016	1
id 1174	AGCCTGGTCCACATGGGTCGGA	1	SNAR-A1	snRNA	22	83	104	81	107	0	0	4.95557	9.04714	0	0	2.30905	3.17746	0	0	1.82565	1
id 1175	GTCCACATGGGTCGGAAAAAAGGACTTTT	2	SNAR-A1	snRNA	29	89	117	87	84	0	0	5.32265	7.10243	0	0	2.41214	2.82831	0	0	1.33438	1
id 1172	TTGCGCCTGCCCTCGGGCCC	4	SNAR-A1	snRNA	20	25	44	0	0	0	29	0	0	0	12.2627	0	0	0	3.61621	1	12.2627
id 1176	CCTCGGGCCCTCACGGAGGCGGG	5	SNAR-A1	snRNA	23	35	57	17	0	0	0	1.04006	0	0	0	0.0566638	0	0	0	-1.04006	1
id 1178	GAGTTCGAGGCCAGCCTGGT	5	SNAR-A12	snRNA	20	72	91	0	0	2	0	0	0	1.12138	0	0	0	0.165279	0	1	-1.12138
id 1187	CACATGGGTCGGAAAAAAGGATTTTT	1	SNAR-A3	snRNA	26	92	117	105	120	18	0	6.42389	10.1463	10.0924	0	2.68345	3.34289	3.3352	0	1.57947	-10.0924
id 1189	CCTAGGAGTGCGACAATT	2	SNORA10	SNORA	18	125	142	15	0	0	0	0.917698	0	0	0	-0.123908	0	0	0	1.08968	1
id 1188	ATGGCCTCTCTGTTCCT	1	SNORA10	SNORA	17	111	127	0	0	0	20	0	0	0	8.45706	0	0	0	3.08016	1	8.45706
id 1190	TGCCCCTAGAGGCGTTGCAGCTGTGGCTG	1	SNORA17	SNORA	29	12	40	0	26	0	0	0	2.19837	0	0	0	1.13644	0	0	2.19837	1
id 1191	GTTGAGGTCTATCCCGATGGGGCT	1	SNORA18	SNORA	24	10	33	0	0	34	0	0	0	19.0635	0	0	0	4.25274	0	1	-19.0635
id 1192	TTGCACAGTGAACACCC	1	SNORA22	SNORA	17	10	26	0	0	0	23	0	0	0	9.72562	0	0	0	3.28179	1	9.72562
id 1193	TTGGCTTTGACCCTGTGCTAGA	2	SNORA22	SNORA	22	47	68	18	0	0	0	1.10124	0	0	0	0.139126	0	0	0	-1.10124	1
id 1194	TGCGGCCAAAGAGTAACT	1	SNORA23	SNORA	18	106	123	0	2	38	36	0	0.169106	21.3063	15.2227	0	-2.564	4.41321	3.92815	-5.91347	-1.39964
id 1195	CTGACTTGCACAAGTAACATTC	2	SNORA24	SNORA	22	119	140	22	0	0	0	1.34596	0	0	0	0.428633	0	0	0	-1.34596	1
id 1196	CTCCATGTATCTTTGGGACCTGTC	1	SNORA24	SNORA	24	10	33	62	0	0	0	3.79315	0	0	0	1.9234	0	0	0	-3.79315	1
id 1197	AGTTCTCTATAGGAAGCCATAGCACTC	1	SNORA25	SNORA	27	78	104	14	0	0	23	0.856518	0	0	9.72562	-0.223444	0	0	3.28179	1.16752	9.72562
id 1198	TAAGAGGCTAACACAGAAGGGT	1	SNORA26	SNORA	22	38	59	0	29	0	0	0	2.45203	0	0	0	1.29398	0	0	2.45203	1
id 1199	ACCCCCTTTTCACTTTGCCAGTTGGACT	1	SNORA27	SNORA	28	11	38	0	0	23	0	0	0	12.8959	0	0	0	3.68884	0	1	-12.8959
id 1200	TTTGCTGTAGCTGTTGGTTTCAAACA	1	SNORA2A	SNORA	26	34	59	0	0	0	28	0	0	0	11.8399	0	0	0	3.56558	1	11.8399
id 1201	ATCGAGGCTAGAGTCACGCTTGG	1	SNORA3	SNORA	23	10	32	22	114	0	31	1.34596	9.63901	0	13.1084	0.428633	3.26889	0	3.71243	7.16146	13.1084
id 1202	TATTCACTGGCTGTGGGCCT	4	SNORA3	SNORA	20	86	105	0	26	0	0	0	2.19837	0	0	0	1.13644	0	0	2.19837	1
id 1203	TCGAAGAGTAACTGCTGACCT	2	SNORA3	SNORA	21	65	85	17	27	0	0	1.04006	2.28292	0	0	0.0566638	1.19088	0	0	2.195	1
id 1204	ACCAGGTTAGAGACATGC	3	SNORA3	SNORA	18	122	139	27	0	0	0	1.65186	0	0	0	0.724088	0	0	0	-1.65186	1
id 1205	GGCACTTTCACAGTT	1	SNORA30	SNORA	15	12	26	0	0	0	1	0	0	0	0.422853	0	0	0	-1.24177	1	-2.36489
id 1207	AGATTGAATTGGGGAATACATC	2	SNORA31	SNORA	22	117	138	0	28	0	0	0	2.36748	0	0	0	1.24335	0	0	2.36748	1
id 1206	CTGCATCCACTGATAGACCTTGAAC	1	SNORA31	SNORA	25	10	34	4840	6458	0	126	296.111	546.042	0	53.2795	8.20999	9.09287	0	5.73551	1.84405	53.2795
id 1208	TTTGCTGTGGACATGACCATA	1	SNORA32	SNORA	21	46	66	30	71	0	0	1.8354	6.00325	0	0	0.876092	2.58574	0	0	3.27082	1
id 1209	AGCCATGTTACGAGCCTTAAGGAC	1	SNORA33	SNORA	24	79	102	0	21	0	0	0	1.77561	0	0	0	0.828313	0	0	1.77561	1
id 1211	GGCCTAAAGGACTGTCTTCCT	2	SNORA34	SNORA	21	75	95	0	0	18	0	0	0	10.0924	0	0	0	3.3352	0	1	-10.0924
id 1210	GTGGCCCTGACTGAAGACC	1	SNORA34	SNORA	19	22	40	20	0	0	63	1.2236	0	0	26.6398	0.291129	0	0	4.73551	-1.2236	26.6398
id 1212	TTCATTTGCCTCCCAGCCTACA	1	SNORA36A	SNORA	22	117	138	40	6	0	57	2.4472	0.507317	0	24.1026	1.29113	-0.979042	0	4.59112	-4.8238	24.1026
id 1213	TATTCATTTATCCCCAGCCTACA	1	SNORA36B	SNORA	23	115	137	200	176	0	36	12.236	14.8813	0	15.2227	3.61306	3.89543	0	3.92815	1.21619	15.2227
id 1215	ACCTGTGGGCTGTGAGCACTGAAGGGGGTTGCACAGTG	1	SNORA42	SNORA	38	106	143	9	5	0	0	0.550619	0.422764	0	0	-0.860874	-1.24208	0	0	-1.30243	1
id 1216	GCTGTCCTGGACCTGTTGGCAC	1	SNORA43	SNORA	22	10	31	57	52	67	95	3.48725	4.39674	37.5663	40.1711	1.80209	2.13644	5.23137	5.32808	1.2608	1.06934
id 1217	CAGCATGTTTCCAAGGGC	1	SNORA44	SNORA	18	10	27	17	0	0	22	1.04006	0	0	9.30277	0.0566638	0	0	3.21766	-1.04006	9.30277
id 1218	AACCTGGAAAGACTTTGAC	2	SNORA44	SNORA	19	72	90	21	0	0	0	1.28478	0	0	0	0.361518	0	0	0	-1.28478	1
id 1220	ACTGGTCTTGATTCACTGGTGGGGG	3	SNORA45	SNORA	25	77	101	0	30	0	0	0	2.53658	0	0	0	1.34289	0	0	2.53658	1
id 1219	CCCAGATCAGAAACATAC	2	SNORA45	SNORA	18	123	140	0	21	0	25	0	1.77561	0	10.5713	0	0.828313	0	3.40208	1.77561	10.5713
id 1221	GCCGAGACTAGAGTCACATCCTGACA	1	SNORA45	SNORA	26	10	35	12	0	23	0	0.734159	0	12.8959	0	-0.445837	0	3.68884	0	1.3621	-12.8959
id 1222	CGCTGTAGTGCAAAAGAATTCCTGGCTC	2	SNORA46	SNORA	28	58	85	14	0	0	0	0.856518	0	0	0	-0.223444	0	0	0	1.16752	1
id 1223	ATTCCTGGCTCTCTGTTGCACA	1	SNORA46	SNORA	22	75	96	19	0	0	0	1.16242	0	0	0	0.217129	0	0	0	-1.16242	1
id 1224	GTGGAGGACTGAGAAGGTGAGGCAGT	1	SNORA47	SNORA	26	9	34	44	20	0	0	2.69191	1.69106	0	0	1.42863	0.757924	0	0	-1.59186	1
id 1225	TGTCCCTGACCTGGGTAGAGTGGCATCTG	1	SNORA48	SNORA	29	10	38	57	303	0	0	3.48725	25.6195	0	0	1.80209	4.67917	0	0	7.34661	1
id 1226	AAGCACTGCCTTTGAACCTGA	1	SNORA50	SNORA	21	10	30	82	49	119	0	5.01675	4.14308	66.7223	0	2.32675	2.05071	6.0601	0	-1.21087	-66.7223
id 1227	AAAGAGGAGGTAGAGTAAACC	1	SNORA51	SNORA	21	58	78	19	0	100	462	1.16242	0	56.0691	195.358	0.217129	0	5.80914	7.60998	-1.16242	3.48424
id 1228	CATGGGCACTTCTAGACACTC	1	SNORA52	SNORA	21	123	143	572	878	0	52	34.9949	74.2373	0	21.9884	5.12907	6.21407	0	4.45867	2.12138	21.9884
id 1229	GAGCACTGTTCGTAACCCGTTAGCCT	1	SNORA54	SNORA	26	10	35	172	197	0	0	10.5229	16.6569	0	0	3.39547	4.05805	0	0	1.58291	1
id 1230	GAGCACCTGAATCTTTCCC	1	SNORA55	SNORA	19	10	28	0	0	86	86	0	0	48.2195	36.3654	0	0	5.59154	5.18449	1	-1.32597
id 1231	TCAAACGCCGGGACACCG	3	SNORA57	SNORA	18	141	158	0	18	0	0	0	1.52195	0	0	0	0.605921	0	0	1.52195	1
id 1232	ACCCTCCTTTTCTTGGCGGGGATCGGGCT	1	SNORA57	SNORA	29	8	36	107	70	106	65	6.54625	5.91869	59.4333	27.4855	2.71067	2.56528	5.8932	4.7806	-1.10603	-2.16235
id 1233	CGGAGGAAGAGGGAAAGGGCTC	2	SNORA57	SNORA	22	61	82	42	0	33	0	2.56955	0	18.5028	0	1.36152	0	4.20967	0	-2.56955	-18.5028
id 1235	GGGCATACTCGTAGACCTTGCC	1	SNORA58	SNORA	22	10	31	14	0	0	0	0.856518	0	0	0	-0.223444	0	0	0	1.16752	1
id 1234	AAATTGCAGGACTCTAAACATTT	2	SNORA58	SNORA	23	124	146	117	44	54	82	7.15805	3.72032	30.2773	34.674	2.83957	1.89543	4.92017	5.11578	-1.92404	1.14521
id 1236	CTTACTCTCGTTGGTGATAAGGAACAGCT	1	SNORA59A	SNORA	29	133	161	0	27	0	0	0	2.28292	0	0	0	1.19088	0	0	2.28292	1
id 1237	CAGCTCATGGGCCCTGGG	2	SNORA5C	SNORA	18	85	102	0	0	0	14	0	0	0	5.91994	0	0	0	2.56558	1	5.91994
id 1238	GGGATAAGTTTGGCTGTGGACAGTG	1	SNORA5C	SNORA	25	122	146	27	0	72	19	1.65186	0	40.3698	8.03421	0.724088	0	5.3352	3.00616	-1.65186	-5.02474
id 1239	CGCTAACACCAGTAGAGCTTGCCT	1	SNORA6	SNORA	24	98	121	0	0	30	0	0	0	16.8207	0	0	0	4.07217	0	1	-16.8207
id 1240	CGCAGGGAGAGGAATTGCTGAAAGCC	1	SNORA60	SNORA	26	61	86	0	0	20	0	0	0	11.2138	0	0	0	3.48721	0	1	-11.2138
id 1241	ATGTGGGCTAGTTTCAGACAGGT	3	SNORA61	SNORA	23	117	139	0	25	0	0	0	2.11382	0	0	0	1.07985	0	0	2.11382	1
id 1243	AGGAGGAAAAGTAATAGTGAAGCTGGCC	2	SNORA61	SNORA	28	64	91	0	0	28	20	0	0	15.6994	8.45706	0	0	3.97263	3.08016	1	-1.85636
id 1242	ATCCTCCTGATCCCTTTCCCATCGGATCTG	1	SNORA61	SNORA	30	10	39	251	178	0	0	15.3561	15.0504	0	0	3.94074	3.91173	0	0	-1.02032	1
id 1244	GTGCACATTGTTAGAGCTTGGAGTT	1	SNORA62	SNORA	25	11	35	79	158	0	0	4.83321	13.3593	0	0	2.27298	3.73978	0	0	2.76407	1
id 1245	AAAGCAGGATTCAGACTACAATAT	1	SNORA63	SNORA	24	10	33	150	124	0	0	9.17698	10.4845	0	0	3.19802	3.39019	0	0	1.14248	1
id 1246	TGTTGTCGTTCCCCCTGCTT	2	SNORA63	SNORA	20	49	68	16	0	0	0	0.978878	0	0	0	-0.030799	0	0	0	1.02158	1
id 1247	ACTCTCTCGGCTCTGC	1	SNORA64	SNORA	16	10	25	23	41	25	70	1.40714	3.46666	14.0173	29.5997	0.492763	1.79355	3.80914	4.88751	2.46363	2.11166
id 1249	TCAGCCACCCGCCACTGCACCTGACCAG	1	SNORA65	SNORA	28	10	37	84	90	32	0	5.13911	7.60975	17.9421	0	2.36152	2.92785	4.16528	0	1.48075	-17.9421
id 1248	CTGTTGGCTGGTGCAATCCAGTG	2	SNORA65	SNORA	23	42	64	20	0	0	0	1.2236	0	0	0	0.291129	0	0	0	-1.2236	1
id 1250	CAAACTCGATCACTAGCTCTGCGTGA	1	SNORA66	SNORA	26	13	38	16	0	0	0	0.978878	0	0	0	-0.030799	0	0	0	1.02158	1
id 1251	TCTTTCTATCCTAGTACAGTC	2	SNORA66	SNORA	21	122	142	32	0	0	0	1.95776	0	0	0	0.969201	0	0	0	-1.95776	1
id 1252	TTGGAATAGAATCTGGCATGCCT	1	SNORA67	SNORA	23	66	88	0	26	0	43	0	2.19837	0	18.1827	0	1.13644	0	4.18449	2.19837	18.1827
id 1253	AGGCCTTTGGGGAACTGGGATGCTTAT	3	SNORA67	SNORA	27	90	116	15	0	0	0	0.917698	0	0	0	-0.123908	0	0	0	1.08968	1
id 1254	ATCCAAGGTGATTCCCTCTCCAAGGGGACA	4	SNORA67	SNORA	30	10	39	0	0	14	0	0	0	7.84968	0	0	0	2.97263	0	1	-7.84968
id 1255	TCCTTGGCTGCCCACATGG	2	SNORA67	SNORA	19	128	146	0	0	20	0	0	0	11.2138	0	0	0	3.48721	0	1	-11.2138
id 1256	GACAGATTGACATGGACAATT	1	SNORA69	SNORA	21	121	141	194	0	20	0	11.8689	0	11.2138	0	3.56911	0	3.48721	0	-11.8689	-11.2138
id 1257	CTCCTGCATCCGAAAGTGATCATAGGCTG	1	SNORA71A	SNORA	29	10	38	0	75	0	0	0	6.34146	0	0	0	2.66481	0	0	6.34146	1
id 1258	CCGAACCCTGAAGCTTTCACACAACT	3	SNORA71A	SNORA	26	122	147	24	50	62	24	1.46832	4.22764	34.7629	10.1485	0.554163	2.07985	5.11948	3.34319	2.87924	-3.42543
id 1259	TGCAGGGAGAGGAACGCTGAAAGAGG	2	SNORA71A	SNORA	26	61	86	0	0	27	0	0	0	15.1387	0	0	0	3.92017	0	1	-15.1387
id 1260	GTCCCTGTATTCGAAAG	1	SNORA71B	SNORA	17	9	25	0	0	0	41	0	0	0	17.337	0	0	0	4.11578	1	17.337
id 1261	AAGTGATCGTGGGCTGCCT	2	SNORA71B	SNORA	19	23	41	0	0	18	0	0	0	10.0924	0	0	0	3.3352	0	1	-10.0924
id 1263	TTCAAACTCTGGAGCTTTCTCACACCT	3	SNORA71D	SNORA	27	121	147	0	79	60	24	0	6.67967	33.6415	10.1485	0	2.73978	5.07217	3.34319	6.67967	-3.31493
id 1262	CACCTGTATTCGAAAG	1	SNORA71D	SNORA	16	10	25	0	0	0	23	0	0	0	9.72562	0	0	0	3.28179	1	9.72562
id 1265	CTGCGAATATTCTCGCTGTTCTGATTTTG	1	SNORA72	SNORA	29	10	38	0	16	0	0	0	1.35284	0	0	0	0.435996	0	0	1.35284	1
id 1266	CATATTCCTACAGCTTCCCAG	2	SNORA73A	SNORA	21	149	169	0	28	0	0	0	2.36748	0	0	0	1.24335	0	0	2.36748	1
id 1267	TCCAACGTGGATACACCCGGGA	1	SNORA73A	SNORA	22	10	31	20	22	0	0	1.2236	1.86016	0	0	0.291129	0.895427	0	0	1.52024	1
id 1270	ACAACGTTGAAGATGAAGCTGGGCCT	1	SNORA73B	SNORA	26	107	132	0	33	0	0	0	2.79024	0	0	0	1.48039	0	0	2.79024	1
id 1268	ATGACTGGGGAGACAAA	3	SNORA73B	SNORA	17	181	197	0	14	0	0	0	1.18374	0	0	0	0.24335	0	0	1.18374	1
id 1271	TTTGCACCTCTGAGAG	3	SNORA74A	SNORA	16	148	163	155	139	892	955	9.48288	11.7528	500.137	403.825	3.24533	3.55494	8.96618	8.65759	1.23937	-1.2385
id 1273	CACTGTTGGAAGAGCAAACACT	2	SNORA74A	SNORA	22	61	82	0	0	36	0	0	0	20.1849	0	0	0	4.3352	0	1	-20.1849
id 1272	ATCCAGCGGTTGTCAGCTATCCAGGCTC	1	SNORA74A	SNORA	28	10	37	9308	5802	25	0	569.462	490.575	14.0173	0	9.15346	8.93833	3.80914	0	-1.16081	-14.0173
id 1274	AGCTGTATTGTGAGACATTC	1	SNORA75	SNORA	20	127	146	62	22	0	0	3.79315	1.86016	0	0	1.9234	0.895427	0	0	-2.03915	1
id 1276	GCGAGCGACAAGAAGTAACCTG	3	SNORA76	SNORA	22	130	151	1	25	0	0	0.0611799	2.11382	0	0	-4.0308	1.07985	0	0	34.5509	1
id 1277	ACGCGCTGTCTTTGAGCCCCCG	1	SNORA76	SNORA	22	8	29	142	195	1030	641	8.68754	16.4878	577.512	271.049	3.11895	4.04333	9.17371	8.08241	1.89787	-2.13066
id 1275	CGGGGGTCAATCTGCAGCGCT	2	SNORA76	SNORA	21	49	69	26	0	0	39	1.59068	0	0	16.4913	0.669641	0	0	4.04363	-1.59068	16.4913
id 1278	TTGCAGACTCACTATGCACCTGACTGTA	1	SNORA77	SNORA	28	8	35	466	236	0	0	28.5098	19.9544	0	0	4.83339	4.31864	0	0	-1.42875	1
id 1279	TTTGATGACTGTTCTTCCTGTTGCCT	1	SNORA79	SNORA	26	8	33	32	0	1003	377	1.95776	0	562.374	159.416	0.969201	0	9.13538	7.31665	-1.95776	-3.52772
id 1280	GATTGGAAGACACTCTGCGACAGTG	1	SNORA7A	SNORA	25	124	148	32	13	0	9	1.95776	1.09919	0	3.80568	0.969201	0.136435	0	1.92815	-1.7811	3.80568
id 1281	ATTGGAAGACACTCTGCGACAGTG	1	SNORA7B	SNORA	24	125	148	25	11	0	16	1.5295	0.93008	0	6.76565	0.613057	-0.104573	0	2.75823	-1.64448	6.76565
id 1283	ATCTGGCATCGTTGGTTTTCTTGGCT	2	SNORA8	SNORA	26	85	110	0	24	0	0	0	2.02927	0	0	0	1.02096	0	0	2.02927	1
id 1284	AAGGTCAGTGCTATAGAAATTCAGTATC	1	SNORA8	SNORA	28	60	87	0	0	119	18	0	0	66.7223	7.61136	0	0	6.0601	2.92815	1	-8.76615
id 1282	TTGCACTGCATGGTATCTGCACTCAGCAGTT	3	SNORA8	SNORA	31	9	39	0	11	0	0	0	0.93008	0	0	0	-0.104573	0	0	-1.07518	1
id 1285	CATGCCAGAGCAAACTGTAGCCCTGAA	1	SNORA80	SNORA	27	63	89	10	0	0	34	0.611799	0	0	14.377	-0.708871	0	0	3.84569	1.63452	14.377
id 1286	AAGACTGGGGTGGACC	2	SNORA81	SNORA	16	126	141	0	0	0	26	0	0	0	10.9942	0	0	0	3.45867	1	10.9942
id 1287	GCACTGTGCTAAAATTGCAGACACTAGGAC	1	SNORA81	SNORA	30	27	56	0	10	0	0	0	0.845528	0	0	0	-0.242076	0	0	-1.18269	1
id 1290	CTGCCCTGTGGTTGC	1	SNORA84	SNORA	15	8	22	0	30	47	24	0	2.53658	26.3525	10.1485	0	1.34289	4.71987	3.34319	2.53658	-2.5967
id 1288	ATGGACAGCTCTCCAG	2	SNORA84	SNORA	16	38	53	0	0	19	51	0	0	10.6531	21.5655	0	0	3.41321	4.43065	1	2.02433
id 1291	TAGCAAGCCTCCAGCGTGCTTGGGTCTG	1	SNORA9	SNORA	28	10	37	11	0	0	0	0.672979	0	0	0	-0.571367	0	0	0	1.48593	1
id 1292	GCAAAGGATCAGTCTTTGTACTCTGAGA	2	SNORD10	SNORD	28	122	149	0	19	0	0	0	1.6065	0	0	0	0.683923	0	0	1.6065	1
id 1293	CTGGCAGTGTCCTAC	1	SNORD10	SNORD	15	69	83	0	0	8	0	0	0	4.48553	0	0	0	2.16528	0	1	-4.48553
id 1295	GTACATGATGACAACTGGCTC	1	SNORD100	SNORD	21	13	33	138	80	47	55	8.44282	6.76422	26.3525	23.2569	3.07773	2.75792	4.71987	4.53959	-1.24816	-1.1331
id 1294	TACTGAACTGCCATGAGGA	2	SNORD100	SNORD	19	38	56	22	0	0	0	1.34596	0	0	0	0.428633	0	0	0	-1.34596	1
id 1296	TTTTATGAGTGAAACATAAGAGTCTGACA	1	SNORD101	SNORD	29	51	79	367	1985	0	0	22.453	167.837	0	0	4.48884	7.39092	0	0	7.47504	1
id 1297	TTGAATGATGACTTTAATTGTCGGATA	2	SNORD101	SNORD	27	12	38	44	43	0	0	2.69191	3.63577	0	0	1.42863	1.86226	0	0	1.35063	1
id 1298	ATTTCACCGGCTCTGAAAGCT	2	SNORD102	SNORD	21	61	81	23	101	0	0	1.40714	8.53983	0	0	0.492763	3.09421	0	0	6.06894	1
id 1299	GCTTAATGATGACTGTTTTTTTTGATT	1	SNORD102	SNORD	27	11	37	149	105	24	28	9.1158	8.87804	13.4566	11.8399	3.18837	3.15024	3.75024	3.56558	-1.02678	-1.13655
id 1301	AAGCACGTGTTAGACTGCT	3	SNORD104	SNORD	19	36	54	13	0	0	0	0.795338	0	0	0	-0.330359	0	0	0	1.25733	1
id 1300	CTGCTGTGATGACATTCC	2	SNORD104	SNORD	18	13	30	307	187	530	1082	18.7822	15.8114	297.166	457.527	4.2313	3.98289	8.21513	8.83771	-1.18789	1.53963
id 1302	GCGGGTGATGCGAACTGGAGTCTGAGC	1	SNORD104	SNORD	27	58	84	370692	197550	3521	994	22678.9	16703.4	1974.19	420.316	14.4691	14.0279	10.947	8.71533	-1.35774	-4.69693
id 1303	TCTCATGATGAACACATATGCCTCTGAGC	1	SNORD105	SNORD	29	18	46	101	260	0	0	6.17917	21.9837	0	0	2.62741	4.45836	0	0	3.55771	1
id 1305	CTCTGTCCAAAGTAAACGCCCTGACG	2	SNORD105B	SNORD	26	55	80	31	0	0	0	1.89658	0	0	0	0.923397	0	0	0	-1.89658	1
id 1304	TGCGGCTGATGACAGCACTTCTGCTGAGA	1	SNORD105B	SNORD	29	15	43	58	13	0	0	3.54843	1.09919	0	0	1.82718	0.136435	0	0	-3.22824	1
id 1307	GTTCATGATGACACAGGACCTTGTCTGAAC	1	SNORD107	SNORD	30	11	40	279	1098	461	759	17.0692	92.8389	258.479	320.946	4.09332	6.53666	8.0139	8.32618	5.43898	1.24167
id 1308	CCTTGTCTGAACATAATGATTTC	3	SNORD107	SNORD	23	29	51	0	24	0	0	0	2.02927	0	0	0	1.02096	0	0	2.02927	1
id 1306	AAAAATGACACTCTGAAA	2	SNORD107	SNORD	18	65	82	23	0	0	53	1.40714	0	0	22.4112	0.492763	0	0	4.48615	-1.40714	22.4112
id 1309	ATCGATGATGAGAATAATTGTCTGAGG	1	SNORD109A	SNORD	27	12	38	35	27	0	0	2.1413	2.28292	0	0	1.09848	1.19088	0	0	1.06614	1
id 1310	CTTTAGTCACTACCTCTTCTGAGA	1	SNORD11	SNORD	24	67	90	19	0	0	0	1.16242	0	0	0	0.217129	0	0	0	-1.16242	1
id 1311	TTGCAGTGATGACTTGCGAATCAAATCTG	2	SNORD110	SNORD	29	10	38	8	63	0	0	0.489439	5.32682	0	0	-1.0308	2.41328	0	0	10.8835	1
id 1312	ATCTGTCAATCCCCT	3	SNORD110	SNORD	15	34	48	0	0	10	0	0	0	5.60691	0	0	0	2.48721	0	1	-5.60691
id 1313	ATCACTGATGTCTCCATGTCTCTGAGC	1	SNORD110	SNORD	27	56	82	770	500	16	0	47.1085	42.2764	8.97106	0	5.55792	5.40178	3.16528	0	-1.1143	-8.97106
id 1314	TGCCTTATGAATCTGATCAGG	1	SNORD111	SNORD	21	80	100	0	0	0	21	0	0	0	8.87992	0	0	0	3.15055	1	8.87992
id 1315	AATTCTTGAAGAAAATTTTTGTGTGTCTGATC	1	SNORD111B	SNORD	32	62	93	15	14	0	0	0.917698	1.18374	0	0	-0.123908	0.24335	0	0	1.2899	1
id 1316	GTCAATGATGAGAACCT	1	SNORD115-11	SNORD	17	12	28	0	0	0	23	0	0	0	9.72562	0	0	0	3.28179	1	9.72562
id 1319	GCTGATGATGAGAACCTT	1	SNORD115-27	SNORD	18	6	23	0	0	23	0	0	0	12.8959	0	0	0	3.68884	0	1	-12.8959
id 1322	GTCAATGATGAGAACCTGATA	1	SNORD115-32	SNORD	21	12	32	0	24	0	3	0	2.02927	0	1.26856	0	1.02096	0	0.343191	2.02927	1.26856
id 1330	GATCGATGATGAGTC	3	SNORD116-1	SNORD	15	12	26	12	46	0	13	0.734159	3.88943	0	5.49709	-0.445837	1.95956	0	2.45867	5.2978	5.49709
id 1331	ATCGGAACTGAGGTCC	2	SNORD116-1	SNORD	16	90	105	106	139	0	0	6.48507	11.7528	0	0	2.69712	3.55494	0	0	1.81229	1
id 1332	AAAGCTGAACAAAATGAGTGAGAACT	1	SNORD116-1	SNORD	26	49	74	194	106	283	268	11.8689	8.96259	158.676	113.325	3.56911	3.16392	7.30994	6.82432	-1.32427	-1.40019
id 1334	GATCGATGATGACTTCCA	1	SNORD116-14	SNORD	18	12	29	5	0	48	292	0.305899	0	26.9132	123.473	-1.70887	0	4.75024	6.94805	3.26905	4.58783
id 1335	CCGTCATTCTCGTCGAACTGAGGTC	2	SNORD116-14	SNORD	25	77	101	16	0	0	0	0.978878	0	0	0	-0.030799	0	0	0	1.02158	1
id 1333	AAAGCTGAACAAAATGAGTGAAAACT	3	SNORD116-14	SNORD	26	46	71	88	40	12	100	5.38383	3.38211	6.7283	42.2853	2.42863	1.75792	2.75024	5.40208	-1.59186	6.2847
id 1338	TACCGTCATCCTCGTCAAACTGAGGTC	3	SNORD116-15	SNORD	27	75	101	0	11	0	0	0	0.93008	0	0	0	-0.104573	0	0	-1.07518	1
id 1341	GATCGATGATGACTTTCA	1	SNORD116-16	SNORD	18	12	29	0	0	24	26	0	0	13.4566	10.9942	0	0	3.75024	3.45867	1	-1.22397
id 1340	ACCGTCATCCTCGTCGAACTGAGGTC	2	SNORD116-16	SNORD	26	76	101	206	14	0	19	12.6031	1.18374	0	8.03421	3.6557	0.24335	0	3.00616	-10.6468	8.03421
id 1345	GATCGATGATGACTTCC	2	SNORD116-18	SNORD	17	12	28	0	0	1	24	0	0	0.560691	10.1485	0	0	-0.834721	3.34319	1	18.0999
id 1348	AGCTGAACAAAATGAGTGAAAACT	2	SNORD116-2	SNORD	24	51	74	73	8	4	24	4.46613	0.676422	2.24277	10.1485	2.15903	-0.564004	1.16528	3.34319	-6.60258	4.52498
id 1353	ACTGTCATCCTCGTCGAACTGAGGTC	2	SNORD116-20	SNORD	26	76	101	9	23	0	3	0.550619	1.94471	0	1.26856	-0.860874	0.959557	0	0.343191	3.53187	1.26856
id 1361	GATCGATGATGACCTCAATA	1	SNORD116-23	SNORD	20	12	31	20	0	0	0	1.2236	0	0	0	0.291129	0	0	0	-1.2236	1
id 1363	ATCTTCGTTGAACTGAGGTCC	1	SNORD116-24	SNORD	21	82	102	13	65	0	0	0.795338	5.49593	0	0	-0.330359	2.45836	0	0	6.91018	1
id 1364	GATCGATGATGACTTTTA	3	SNORD116-24	SNORD	18	12	29	33	0	0	0	2.01894	0	0	0	1.0136	0	0	0	-2.01894	1
id 1367	CGGAATCTGAACAAAATGAGTGACC	2	SNORD116-25	SNORD	25	42	66	11	16	21	27	0.672979	1.35284	11.7745	11.417	-0.571367	0.435996	3.5576	3.51312	2.01023	-1.03131
id 1365	TGTGAGCTGAGGTCC	3	SNORD116-25	SNORD	15	88	102	21	0	0	0	1.28478	0	0	0	0.361518	0	0	0	-1.28478	1
id 1366	GATCGATGATGACTTTAAAA	1	SNORD116-25	SNORD	20	12	31	61	0	0	0	3.73197	0	0	0	1.89994	0	0	0	-3.73197	1
id 1370	GATCGATGATGACTATA	2	SNORD116-26	SNORD	17	12	28	36	0	0	0	2.20248	0	0	0	1.13913	0	0	0	-2.20248	1
id 1373	GATCGATGATGACTTAAA	2	SNORD116-27	SNORD	18	12	29	9	0	0	0	0.550619	0	0	0	-0.860874	0	0	0	1.81614	1
id 1371	AAATCTGAACAAAATGAGTGACCAAA	1	SNORD116-27	SNORD	26	44	69	0	0	38	55	0	0	21.3063	23.2569	0	0	4.41321	4.53959	1	1.09155
id 1376	GATCGATGATGACTTAAAAAAA	1	SNORD116-29	SNORD	22	12	33	98	90	26	0	5.99563	7.60975	14.578	0	2.58391	2.92785	3.86572	0	1.26922	-14.578
id 1374	AAATCTGAACAAAATGAGTGACCAA	2	SNORD116-29	SNORD	25	46	70	0	0	13	39	0	0	7.28899	16.4913	0	0	2.86572	4.04363	1	2.26249
id 1381	GATCGATGATGAGTCCCCC	2	SNORD116-4	SNORD	19	12	30	2	3	0	8	0.12236	0.253658	0	3.38283	-3.0308	-1.97904	0	1.75823	2.07305	3.38283
id 1386	GATCGATGATGAGTCCTC	1	SNORD116-6	SNORD	18	12	29	44	31	54	109	2.69191	2.62114	30.2773	46.091	1.42863	1.39019	4.92017	5.52641	-1.027	1.52229
id 1391	AGTGCAAGGACGACT	1	SNORD117	SNORD	15	44	58	0	0	0	21	0	0	0	8.87992	0	0	0	3.15055	1	8.87992
id 1394	AACGTGATTAACGTCTCTGCG	3	SNORD118	SNORD	21	85	105	0	31	0	0	0	2.62114	0	0	0	1.39019	0	0	2.62114	1
id 1392	AGGGCAGATTAGAA	4	SNORD118	SNORD	14	49	62	7	0	0	23	0.428259	0	0	9.72562	-1.22344	0	0	3.28179	2.33503	9.72562
id 1393	GAACATGATGATTGGAGATG	2	SNORD118	SNORD	20	60	79	22	26	52	75	1.34596	2.19837	29.156	31.714	0.428633	1.13644	4.86572	4.98705	1.63331	1.08774
id 1395	AACACCCTGATTGCTCCTGTCTGATT	1	SNORD118	SNORD	26	120	145	1737	1553	152	0	106.269	131.31	85.2251	0	6.73158	7.03684	6.41321	0	1.23564	-85.2251
id 1396	ATTAATGATGAGATATAACCTTGACTGAAGCTGATGATGAGT	2	SNORD119	SNORD	42	15	56	57	308	0	0	3.48725	26.0422	0	0	1.80209	4.70278	0	0	7.46784	1
id 1397	AATTAAGCAGGATTACTCTGAGA	3	SNORD119	SNORD	23	63	85	29	36	0	0	1.77422	3.0439	0	0	0.827182	1.60592	0	0	1.71563	1
id 1398	CGACCCTGTTGATCTCTACACTATTGGCCAGTTTTGTCTGATG	2	SNORD12	SNORD	43	50	92	92	13	0	0	5.62855	1.09919	0	0	2.49276	0.136435	0	0	-5.12065	1
id 1399	ATTCCATGTGGAATTTAACTACCTGAGT	1	SNORD121A	SNORD	28	59	86	0	28	0	0	0	2.36748	0	0	0	1.24335	0	0	2.36748	1
id 1400	GCTAGGACTCCCTGGGG	1	SNORD125	SNORD	17	2	18	0	0	5	0	0	0	2.80346	0	0	0	1.48721	0	1	-2.80346
id 1401	GCCTCTAAGAAGTTGACTGAAG	2	SNORD125	SNORD	22	80	101	25	0	29	0	1.5295	0	16.2601	0	0.613057	0	4.02326	0	-1.5295	-16.2601
id 1402	AGTTTCTGTCTGATA	1	SNORD12B	SNORD	15	85	99	16	24	0	0	0.978878	2.02927	0	0	-0.030799	1.02096	0	0	2.07305	1
id 1403	ATATATGATGACTTAGCTTTTTTCCC	2	SNORD12B	SNORD	26	22	47	17	14	0	0	1.04006	1.18374	0	0	0.0566638	0.24335	0	0	1.13815	1
id 1404	GTGGGCACATTACCCGTCTGACC	1	SNORD13	SNORD	23	92	114	432	594	0	35	26.4297	50.2243	0	14.7999	4.72409	5.65031	0	3.88751	1.9003	14.7999
id 1405	TTGGATGTCTGAGTGA	1	SNORD14A	SNORD	16	85	100	10	0	0	0	0.611799	0	0	0	-0.708871	0	0	0	1.63452	1
id 1406	AACCTTCCTTGGATGTCTGAGTGA	1	SNORD14B	SNORD	24	76	99	6	0	0	47	0.367079	0	0	19.8741	-1.44584	0	0	4.31282	2.72421	19.8741
id 1407	TTCCTTGGATGTCTGAGCGAG	2	SNORD14C	SNORD	21	78	98	33	35	1	32	2.01894	2.95935	0.560691	13.5313	1.0136	1.56528	-0.834721	3.75823	1.4658	24.1332
id 1408	TCGCTGTGATGAGTGATTG	1	SNORD14C	SNORD	19	10	28	0	0	0	27	0	0	0	11.417	0	0	0	3.51312	1	11.417
id 1409	TCGCTATGATGATGGATT	1	SNORD14D	SNORD	18	10	27	98	38	480	1200	5.99563	3.213	269.132	507.424	2.58391	1.68392	8.07217	8.98705	-1.86605	1.88541
id 1410	TCACAATGATGAATGGTC	1	SNORD14E	SNORD	18	10	27	94	34	77	567	5.75091	2.87479	43.1732	239.758	2.52379	1.52346	5.43207	7.90543	-2.00046	5.55339
id 1411	CCTTCCTTGGATGTCTGAGTGAC	2	SNORD14E	SNORD	23	73	95	55	0	47	21	3.36489	0	26.3525	8.87992	1.75056	0	4.71987	3.15055	-3.36489	-2.96765
id 1412	AGAGATGATGACGAGTCTGACT	1	SNORD15A	SNORD	22	19	40	82	492	0	0	5.01675	41.6	0	0	2.32675	5.37851	0	0	8.29221	1
id 1414	TTGCAATGATGTCGTAATT	1	SNORD16	SNORD	19	9	27	0	61	0	0	0	5.15772	0	0	0	2.36673	0	0	5.15772	1
id 1413	GAAGGTTGACGAAAATTCTTACTGAGCA	2	SNORD16	SNORD	28	81	108	0	32	0	0	0	2.70569	0	0	0	1.436	0	0	2.70569	1
id 1415	TCACAAAGATGAGTGGTGAAAATCTGATC	1	SNORD17	SNORD	29	216	244	262	1217	31	0	16.0291	102.901	17.3814	0	4.00262	6.68511	4.11948	0	6.41961	-17.3814
id 1416	ACCACATGATTTTCTCGGATGTTCTGATG	1	SNORD18A	SNORD	29	51	79	268	1205	0	0	16.3962	101.886	0	0	4.03529	6.67081	0	0	6.214	1
id 1417	AGTAGTGATGAAATTCCACTTCATTGGTCCGTGTTTCTGAAC	3	SNORD18A	SNORD	42	11	52	11	0	0	0	0.672979	0	0	0	-0.571367	0	0	0	1.48593	1
id 1418	TCAAAATGATGAGATTCCACTT	2	SNORD18B	SNORD	22	10	31	0	21	0	0	0	1.77561	0	0	0	0.828313	0	0	1.77561	1
id 1420	ACACATGATATTTGTGGAAATTCTGACT	1	SNORD18B	SNORD	28	52	79	885	916	64	7	54.1442	77.4503	35.8843	2.95997	5.75873	6.2752	5.16528	1.56558	1.43045	-12.1232
id 1419	AATTGGTCCGTGTTTCTGAAAC	3	SNORD18B	SNORD	22	32	53	0	0	19	0	0	0	10.6531	0	0	0	3.41321	0	1	-10.6531
id 1423	ACTTAAGGTCCGTGTTTCTGAAA	2	SNORD18C	SNORD	23	28	50	0	23	30	0	0	1.94471	16.8207	0	0	0.959557	4.07217	0	1.94471	-16.8207
id 1422	TGTTATGATGAGATTCCACT	3	SNORD18C	SNORD	20	11	30	0	14	0	0	0	1.18374	0	0	0	0.24335	0	0	1.18374	1
id 1421	TTGTGGAAGTTCTGATT	1	SNORD18C	SNORD	17	60	76	30	0	0	19	1.8354	0	0	8.03421	0.876092	0	0	3.00616	-1.8354	8.03421
id 1424	AATTACAAGATCCAACTCTGATT	1	SNORD19B	SNORD	23	61	83	72	9	0	0	4.40495	0.760975	0	0	2.13913	-0.394079	0	0	-5.78856	1
id 1426	TTTCTGTGTGGAATTTGAATATCTGAAA	1	SNORD1B	SNORD	28	62	89	811	990	0	14	49.6169	83.7072	0	5.91994	5.63276	6.38728	0	2.56558	1.68707	5.91994
id 1425	AGAAAGGCCTTTCTGTG	2	SNORD1B	SNORD	17	53	69	0	0	0	100	0	0	0	42.2853	0	0	0	5.40208	1	42.2853
id 1428	TTTTGTGAGGAGGTCTGACTTGCTGAGGCT	1	SNORD1C	SNORD	30	56	85	50	271	0	0	3.05899	22.9138	0	0	1.61306	4.51814	0	0	7.49063	1
id 1427	GCTGAGGATGATTTAAAGTTAT	2	SNORD1C	SNORD	22	15	36	0	24	0	0	0	2.02927	0	0	0	1.02096	0	0	2.02927	1
id 1430	CTGAAATGAAGAGAATACTCATTGCTGATC	2	SNORD2	SNORD	30	45	74	47	133	0	0	2.87545	11.2455	0	0	1.52379	3.49128	0	0	3.91087	1
id 1429	AATGATGGCAATCATCTTTCGGGACTGACC	3	SNORD2	SNORD	30	16	45	0	29	0	0	0	2.45203	0	0	0	1.29398	0	0	2.45203	1
id 1431	CGGGACTGACCTGAAATGAAGAGAA	1	SNORD2	SNORD	25	35	59	2347	1304	21	0	143.589	110.257	11.7745	0	7.1658	6.78472	3.5576	0	-1.30232	-11.7745
id 1433	TTACCTGAGAAATAATTGATGAAATC	3	SNORD20	SNORD	26	26	51	0	15	0	0	0	1.26829	0	0	0	0.342886	0	0	1.26829	1
id 1432	GGATATGATGACTGATTACCTGAGA	1	SNORD20	SNORD	25	11	35	1360	1149	49	99	83.2046	97.1511	27.4739	41.8625	6.37859	6.60216	4.77999	5.38759	1.16762	1.52372
id 1434	ATTCCTCTAGATAGTCAAGTTCTGATC	2	SNORD20	SNORD	27	60	86	29	0	422	263	1.77422	0	236.612	111.21	0.827182	0	7.88638	6.79715	-1.77422	-2.12761
id 1436	CTGAATGATGATATCCCACTAACTGAGC	1	SNORD21	SNORD	28	11	38	292	235	66	63	17.8645	19.8699	37.0056	26.6398	4.15903	4.31251	5.20967	4.73551	1.11225	-1.38911
id 1435	TTTCAAGACGGGACTG	2	SNORD21	SNORD	16	81	96	0	0	0	26	0	0	0	10.9942	0	0	0	3.45867	1	10.9942
id 1438	CACATGTCTTACTCTCTGTCCT	1	SNORD22	SNORD	22	28	49	0	27	0	0	0	2.28292	0	0	0	1.19088	0	0	2.28292	1
id 1439	TCCTAGTCCCAGAGCCTGTAAAGGTGAAC	2	SNORD22	SNORD	29	46	74	0	0	14	0	0	0	7.84968	0	0	0	2.97263	0	1	-7.84968
id 1437	GTTCCAGAAGGAACTGTCTGAGGGAT	3	SNORD22	SNORD	26	110	135	194	74	0	28	11.8689	6.2569	0	11.8399	3.56911	2.64545	0	3.56558	-1.89693	11.8399
id 1440	CTGAGAGATGGTGATGAC	2	SNORD24	SNORD	18	39	56	0	20	0	37	0	1.69106	0	15.6456	0	0.757924	0	3.96768	1.69106	15.6456
id 1441	AACCACCAAGATCGCTGATGCAC	1	SNORD24	SNORD	23	63	85	123	112	172	288	7.52512	9.46991	96.4389	121.782	2.91172	3.24335	6.59154	6.92815	1.25844	1.26279
id 1443	TTCCTATGATGAGGACCTTT	2	SNORD25	SNORD	20	10	29	20	0	0	0	1.2236	0	0	0	0.291129	0	0	0	-1.2236	1
id 1442	GCTCCGTGAGGATAAATAACTCTGAGG	1	SNORD25	SNORD	27	47	73	12116	6660	53	169	741.255	563.121	29.7166	71.4622	9.53383	9.1373	4.8932	6.15911	-1.31633	2.40479
id 1445	GATTAGTGGAGAAAACAGAAAATTCTGAGT	2	SNORD26	SNORD	30	52	81	66	305	0	0	4.03787	25.7886	0	0	2.0136	4.68866	0	0	6.38668	1
id 1446	CTACGGGGATGATTTTACGAACTGAAC	1	SNORD26	SNORD	27	10	36	5279	4407	162	35	322.969	372.624	90.832	14.7999	8.33525	8.54158	6.50513	3.88751	1.15375	-6.13736
id 1444	TGAACTCTCTCTTTCTGA	3	SNORD26	SNORD	18	32	49	0	0	0	24	0	0	0	10.1485	0	0	0	3.34319	1	10.1485
id 1448	ACTCCATGATGAACACAAAA	2	SNORD27	SNORD	20	10	29	26	20	94	18	1.59068	1.69106	52.705	7.61136	0.669641	0.757924	5.71987	2.92815	1.0631	-6.92452
id 1447	TCAAGTGATGTCATCTTACTACTGAGA	1	SNORD27	SNORD	27	52	78	429	317	0	0	26.2462	26.8032	0	0	4.71403	4.74433	0	0	1.02122	1
id 1449	AATAGCATGTTAGAGTTCTGATGGCA	1	SNORD28	SNORD	26	59	84	657	770	17	0	40.1952	65.1056	9.53176	0	5.32895	6.02471	3.25274	0	1.61974	-9.53176
id 1450	CGACAGTGAAAATACATGAACACCTGAGA	1	SNORD29	SNORD	29	43	71	336	3437	49	66	20.5564	290.608	27.4739	27.9083	4.36152	8.18293	4.77999	4.80262	14.1371	1.01581
id 1453	ACTTGCTGTTGAGACTCTGAAATCTGATT	1	SNORD30	SNORD	29	48	76	10994	105978	86	0	672.612	8960.73	48.2195	0	9.39363	13.1294	5.59154	0	13.3223	-48.2195
id 1451	GTTTGTGATGACTTACA	2	SNORD30	SNORD	17	10	26	8759	16472	1044	723	535.875	1392.75	585.362	305.723	9.06575	10.4437	9.19319	8.25608	2.59903	-1.91468
id 1452	GGAATCTCGTTCGGCTGATG	4	SNORD30	SNORD	20	28	47	0	0	23	0	0	0	12.8959	0	0	0	3.68884	0	1	-12.8959
id 1454	TCGGCTGATGACTTGCTGTTGAGACT	3	SNORD30	SNORD	26	38	63	655	358	109	0	40.0728	30.2699	61.1154	0	5.32455	4.91981	5.93346	0	-1.32385	-61.1154
id 1455	ATGTGTGACTGAAAGGTATTTTCTGAGC	1	SNORD31	SNORD	28	49	76	2746	19768	207	64	168	1671.44	116.063	27.0626	7.39232	10.7069	6.85877	4.75823	9.94904	-4.28869
id 1456	ACCAGTGATGAGTTGAATACCG	2	SNORD31	SNORD	22	13	34	73	62	18	0	4.46613	5.24227	10.0924	0	2.15903	2.39019	3.3352	0	1.17378	-10.0924
id 1458	ACCGCTCTGAGACCT	1	SNORD32A	SNORD	15	75	89	875	722	149	173	53.5324	61.0471	83.543	73.1536	5.74234	5.93185	6.38445	6.19286	1.14038	-1.14202
id 1457	GGTCAGTGATGAGCAACATTCACCATCTTTCGTTTGAGT	2	SNORD32A	SNORD	39	9	47	17	2	0	0	1.04006	0.169106	0	0	0.0566638	-2.564	0	0	-6.15035	1
id 1460	CACATGCACTACCATCTGAGGCCA	3	SNORD33	SNORD	24	68	91	0	25	0	0	0	2.11382	0	0	0	1.07985	0	0	2.11382	1
id 1459	CGACCATGAGATGACTCCAC	2	SNORD33	SNORD	20	51	70	0	0	60	190	0	0	33.6415	80.3421	0	0	5.07217	6.32808	1	2.38819
id 1461	CGGCCGGTGATGAGAACTTCT	1	SNORD33	SNORD	21	9	29	33276	19833	41100	51331	2035.82	1676.93	23044.4	21705.5	10.9914	10.7116	14.4921	14.4058	-1.21401	-1.06169
id 1463	CGTCCATGATGTTCCGCAACT	1	SNORD34	SNORD	21	10	30	43	39	20	0	2.63073	3.29756	11.2138	0	1.39547	1.7214	3.48721	0	1.25347	-11.2138
id 1462	TCATGAAAGCAGCACTGGCTGAGACG	2	SNORD34	SNORD	26	49	74	21	0	0	0	1.28478	0	0	0	0.361518	0	0	0	-1.28478	1
id 1464	GAAAGCCACTTGGTAAAACTGATGCCGGA	2	SNORD35B	SNORD	29	67	95	0	21	0	0	0	1.77561	0	0	0	0.828313	0	0	1.77561	1
id 1465	TGGGCACTGCTGAGAAAGCC	1	SNORD35B	SNORD	20	54	73	0	0	26	0	0	0	14.578	0	0	0	3.86572	0	1	-14.578
id 1467	TTGCAATGATGTGAATCTCTCAC	1	SNORD36A	SNORD	23	10	32	0	183	0	0	0	15.4732	0	0	0	3.9517	0	0	15.4732	1
id 1466	ATGAGCTTTTTAACCCTGAGCAAT	2	SNORD36A	SNORD	24	59	82	0	56	0	0	0	4.73495	0	0	0	2.24335	0	0	4.73495	1
id 1468	TGCAGTGATGTAAAATTTCTTGGCCTGAAA	1	SNORD36B	SNORD	30	12	41	36	242	0	0	2.20248	20.4618	0	0	1.13913	4.35486	0	0	9.29035	1
id 1469	TTGGCCTGAAATTACTGTGAAGAG	2	SNORD36B	SNORD	24	31	54	11	54	0	0	0.672979	4.56585	0	0	-0.571367	2.19088	0	0	6.78454	1
id 1470	AAAACCGAGCTTTTTAACACTGAGT	3	SNORD36B	SNORD	25	56	80	21	0	0	0	1.28478	0	0	0	0.361518	0	0	0	-1.28478	1
id 1471	AACCATGTGGTCAGCATTGCATCTGAGGCA	1	SNORD36C	SNORD	30	46	75	0	25	0	0	0	2.11382	0	0	0	1.07985	0	0	2.11382	1
id 1472	TCTACTGAAGAAAGCCTGCGTCTGAGG	1	SNORD37	SNORD	27	49	75	1845	1764	22	61	112.877	149.151	12.3352	25.794	6.81861	7.22063	3.62471	4.68897	1.32136	2.09109
id 1473	ATTCGTGATGACTGATCA	2	SNORD37	SNORD	18	10	27	213	143	24	27	13.0313	12.091	13.4566	11.417	3.70391	3.59587	3.75024	3.51312	-1.07777	-1.17864
id 1474	TTGACCAGATGTCTACTGAAGAAAGCCT	3	SNORD37	SNORD	28	38	65	131	45	17	0	8.01456	3.80487	9.53176	0	3.00262	1.92785	3.25274	0	-2.10639	-9.53176
id 1475	CTACTGAAGGGAGAGAGATGAGAGCC	2	SNORD38A	SNORD	26	40	65	16	23	0	26	0.978878	1.94471	0	10.9942	-0.030799	0.959557	0	3.45867	1.98668	10.9942
id 1476	TCTCGTGATGAAAACTCTGT	1	SNORD38A	SNORD	20	11	30	1095	788	460	950	66.992	66.6276	257.918	401.711	6.06592	6.05805	8.01077	8.65001	-1.00547	1.55751
id 1478	GTGTGTCTGAGGAGA	2	SNORD38B	SNORD	15	64	78	0	24	0	0	0	2.02927	0	0	0	1.02096	0	0	2.02927	1
id 1479	AGTAAGTGAAGATAAAGTGTGTCTGA	3	SNORD38B	SNORD	26	48	73	21	0	0	0	1.28478	0	0	0	0.361518	0	0	0	-1.28478	1
id 1477	TCTCAGTGATGAAAACTTTGTCCAG	1	SNORD38B	SNORD	25	10	34	59	22	0	48	3.60961	1.86016	0	20.297	1.85184	0.895427	0	4.34319	-1.94048	20.297
id 1480	CCACGAGGAAGAGAGGTAGCG	2	SNORD3A	SNORD	21	85	105	137	180	0	34	8.38164	15.2195	0	14.377	3.06723	3.92785	0	3.84569	1.81581	14.377
id 1486	AAGACTATACTTTCAGGGATCATTTC	4	SNORD3A	SNORD	26	10	35	0	0	58	0	0	0	32.5201	0	0	0	5.02326	0	1	-32.5201
id 1485	GGAGAGAACGCGGTCTGAGTGG	5	SNORD3A	SNORD	22	204	225	22264	14612	4446	1493	1362.11	1235.48	2492.83	631.32	10.4116	10.2709	11.2836	9.30223	-1.10249	-3.94861
id 1482	AAGTTTCTCTGAACGTGTAGAGC	1	SNORD3A	SNORD	23	54	76	5994	3878	200	357	366.712	327.896	112.138	150.959	8.5185	8.35709	6.80914	7.23801	-1.11838	1.34618
id 1481	AGCCATTGATGATCGTTCTTCT	6	SNORD3A	SNORD	22	161	182	484	311	235	1029	29.6111	26.2959	131.763	435.116	4.88806	4.71677	7.0418	8.76526	-1.12607	3.30227
id 1484	ATTGGGGAGTGAGAGG	7	SNORD3A	SNORD	16	189	204	21	0	0	0	1.28478	0	0	0	0.361518	0	0	0	-1.28478	1
id 1483	GTGTAGAGCACCGAAAACCACGAGGA	3	SNORD3A	SNORD	26	68	93	184	81	0	0	11.2571	6.84877	0	0	3.49276	2.77585	0	0	-1.64367	1
id 1500	GTTTCTTTGAACGTGTAGAGCACCGAAA	1	SNORD3D	SNORD	28	56	83	0	1	0	0	0	0.0845528	0	0	0	-3.564	0	0	-11.8269	1
id 1503	CGCGTATTCGTACTGGCTGATCCTG	1	SNORD41	SNORD	25	55	79	118	129	0	22	7.21923	10.9073	0	9.30277	2.85184	3.44722	0	3.21766	1.51087	9.30277
id 1504	GGAAGTGATGACACCTGTGACTGTTGATGTGGAACTGATT	2	SNORD41	SNORD	40	12	51	0	4	0	0	0	0.338211	0	0	0	-1.564	0	0	-2.95673	1
id 1505	AAAGGAACCACTGAAG	1	SNORD42A	SNORD	16	54	69	0	15	0	16	0	1.26829	0	6.76565	0	0.342886	0	2.75823	1.26829	6.76565
id 1506	GCTAATGATGGAAAAATCATTATTGGAAAAGAATGACATGAACAAA	2	SNORD42A	SNORD	46	11	56	0	1	0	0	0	0.0845528	0	0	0	-3.564	0	0	-11.8269	1
id 1509	CTGTGTGCTGATTGTCACGTTCTGATT	2	SNORD43	SNORD	27	45	71	275	230	0	0	16.8245	19.4471	0	0	4.07249	4.28149	0	0	1.15588	1
id 1508	ACAGATGATGAACTTATTGACGG	1	SNORD43	SNORD	23	11	33	1259	919	53	145	77.0255	77.704	29.7166	61.3137	6.26726	6.27992	4.8932	5.93814	1.00881	2.06328
id 1507	AACTTATTGACGGGCGGACAGAA	3	SNORD43	SNORD	23	21	43	0	0	0	28	0	0	0	11.8399	0	0	0	3.56558	1	11.8399
id 1512	CCTGGATGATGATAAGCAAATGCTGACT	1	SNORD44	SNORD	28	10	37	79848	80348	5281	5502	4885.09	6793.64	2961.01	2326.54	12.2542	12.73	11.5319	11.184	1.39069	-1.27271
id 1511	TGAAGGTCTTAATTAGCTCTAACTGACT	2	SNORD44	SNORD	28	43	70	63	50	0	0	3.85433	4.22764	0	0	1.94648	2.07985	0	0	1.09685	1
id 1510	AATGCTGACTGAACATGAAGGTC	3	SNORD44	SNORD	23	28	50	0	0	0	24	0	0	0	10.1485	0	0	0	3.34319	1	10.1485
id 1514	GGTCAATGATGTGTTGGCATGTATTATCTGA	2	SNORD45A	SNORD	31	10	40	0	85	0	0	0	7.18698	0	0	0	2.84539	0	0	7.18698	1
id 1513	AGAATTACTCTGAGACCT	1	SNORD45A	SNORD	18	75	92	2089	1739	121	187	127.805	147.037	67.8437	79.0735	6.9978	7.20004	6.08414	6.30512	1.15048	1.16553
id 1515	AAATTACACTGAGACCT	2	SNORD45B	SNORD	17	64	80	16	0	0	25	0.978878	0	0	10.5713	-0.030799	0	0	3.40208	1.02158	10.5713
id 1516	GGTCAATGATGTAATGGCATGTATTAGCTGAAT	1	SNORD45B	SNORD	33	10	42	45	29	0	0	2.75309	2.45203	0	0	1.46105	1.29398	0	0	-1.12278	1
id 1517	GTCAATGATGAGTTGGCATGTATTCTGAAT	2	SNORD45C	SNORD	30	11	40	181	454	0	0	11.0736	38.3869	0	0	3.46905	5.26254	0	0	3.46654	1
id 1519	AAGGACTTGTCATAGTTACACTGACT	2	SNORD46	SNORD	26	82	107	37	52	0	27	2.26366	4.39674	0	11.417	1.17865	2.13644	0	3.51312	1.94232	11.417
id 1521	TAGGGTGATGAAAAAGAAT	1	SNORD46	SNORD	19	11	29	51	40	30	21	3.12017	3.38211	16.8207	8.87992	1.64163	1.75792	4.07217	3.15055	1.08395	-1.89425
id 1520	TTACACTGACTGTTGCCT	3	SNORD46	SNORD	18	97	114	16	0	0	0	0.978878	0	0	0	-0.030799	0	0	0	1.02158	1
id 1523	ACCGTTCCATTTTGATTCTGAGGTTA	1	SNORD47	SNORD	26	51	76	17	65	0	0	1.04006	5.49593	0	0	0.0566638	2.45836	0	0	5.28425	1
id 1522	ACCAATGATGTAATGATTCTGCCAAA	2	SNORD47	SNORD	26	0	25	0	20	0	25	0	1.69106	0	10.5713	0	0.757924	0	3.40208	1.69106	10.5713
id 1524	ATCACCGCAGCGCTCTGACC	1	SNORD48	SNORD	20	54	73	1117	990	64	39	68.3379	83.7072	35.8843	16.4913	6.09461	6.38728	5.16528	4.04363	1.2249	-2.17595
id 1526	GATAACTGACGAAGACTACTCCTGTCTGATT	2	SNORD49A	SNORD	31	50	80	56	156	0	0	3.42607	13.1902	0	0	1.77656	3.7214	0	0	3.84996	1
id 1525	TGCTCTGATGAAATCACT	1	SNORD49A	SNORD	18	10	27	62	74	0	32	3.79315	6.2569	0	13.5313	1.9234	2.64545	0	3.75823	1.64953	13.5313
id 1529	CAAAGTGATTGGTACCTCGTTGTCTGATG	2	SNORD4A	SNORD	29	49	77	13	234	0	0	0.795338	19.7853	0	0	-0.330359	4.30636	0	0	24.8766	1
id 1528	CAAAGTCTGAACAAAGTGATTGGTACC	3	SNORD4A	SNORD	27	38	64	0	18	0	0	0	1.52195	0	0	0	0.605921	0	0	1.52195	1
id 1527	TGCAGATGATGACACTG	1	SNORD4A	SNORD	17	12	28	179	83	0	227	10.9512	7.01788	0	95.9877	3.45302	2.81103	0	6.58478	-1.56047	95.9877
id 1530	CTTTGCTGATTAGTCATAATTAACTGACT	1	SNORD4B	SNORD	29	49	77	25	58	0	0	1.5295	4.90406	0	0	0.613057	2.29398	0	0	3.20632	1
id 1531	GCAAATGATGCATATGTTAGCGAC	2	SNORD4B	SNORD	24	14	37	21	0	0	0	1.28478	0	0	0	0.361518	0	0	0	-1.28478	1
id 1533	ACGGGCATGAACTAAAACTTAATTCTGACA	1	SNORD5	SNORD	30	50	79	31	104	0	0	1.89658	8.79349	0	0	0.923397	3.13644	0	0	4.63651	1
id 1534	TTCAGATGATGAATTTAACTG	2	SNORD5	SNORD	21	11	31	17	48	0	0	1.04006	4.05853	0	0	0.0566638	2.02096	0	0	3.90222	1
id 1532	CTGTTCAACTGCTGAATG	3	SNORD5	SNORD	18	29	46	0	0	0	21	0	0	0	8.87992	0	0	0	3.15055	1	8.87992
id 1535	ATCTGTGATGATCTTATCCCGAACCTGAAC	1	SNORD50A	SNORD	30	11	40	551	26614	0	0	33.7101	2250.29	0	0	5.07511	11.1359	0	0	66.7541	1
id 1536	ATCCCGAACCTGAACTTCTGTTGAAAAA	3	SNORD50A	SNORD	28	26	53	16	0	0	0	0.978878	0	0	0	-0.030799	0	0	0	1.02158	1
id 1537	ACGGATCTGGCTTCTGAGA	2	SNORD50A	SNORD	19	65	83	610	334	404	455	37.3197	28.2406	226.519	192.398	5.22187	4.8197	7.82349	7.58795	-1.32149	-1.17735
id 1538	AGTACGGATTCGGCTTCTGAGATT	1	SNORD50B	SNORD	24	58	81	34	72	0	0	2.08012	6.0878	0	0	1.05666	2.60592	0	0	2.92666	1
id 1540	CCCGAAGCTGATAACCTGAAGAAAAATA	3	SNORD50B	SNORD	28	30	57	12	0	0	0	0.734159	0	0	0	-0.445837	0	0	0	1.3621	1
id 1539	TAACCTGAAGAAAAATAAGTACGGATT	2	SNORD50B	SNORD	27	41	67	35	28	0	0	2.1413	2.36748	0	0	1.09848	1.24335	0	0	1.10563	1
id 1542	GTTCGTGATGGATTTGCTTTTTTCTGATT	1	SNORD51	SNORD	29	51	79	0	110	0	0	0	9.3008	0	0	0	3.21736	0	0	9.3008	1
id 1541	TTTCGGCTGAGTTCGTGA	2	SNORD51	SNORD	18	41	58	0	0	0	47	0	0	0	19.8741	0	0	0	4.31282	1	19.8741
id 1543	GGTCATGATGTCAAAACTAAGTTCTGACT	1	SNORD52	SNORD	29	47	75	1220	1765	0	60	74.6394	149.236	0	25.3712	6.22187	7.22145	0	4.66512	1.99942	25.3712
id 1544	TCTCTTGGCTGTCTGAGC	1	SNORD53	SNORD	18	68	85	0	0	0	27	0	0	0	11.417	0	0	0	3.51312	1	11.417
id 1545	TGGCGATGAGGAGGTAC	1	SNORD54	SNORD	17	10	26	18	0	0	0	1.10124	0	0	0	0.139126	0	0	0	-1.10124	1
id 1546	GTGTATGATGACAACTC	1	SNORD55	SNORD	17	11	27	36	26	0	134	2.20248	2.19837	0	56.6623	1.13913	1.13644	0	5.82432	-1.00187	56.6623
id 1547	GTGAGTGTTGAGACTCTGGGTC	1	SNORD56	SNORD	22	52	73	24	16	0	0	1.46832	1.35284	0	0	0.554163	0.435996	0	0	-1.08536	1
id 1550	GGAGGTGATGAACTGTCTGAGCCTGACC	1	SNORD57	SNORD	28	11	38	2220	6164	383	91	135.819	521.183	214.745	38.4796	7.08554	9.02565	7.74648	5.26602	3.83733	-5.58074
id 1549	TTGTAGAATGGAGGCAAAAAAAC	3	SNORD57	SNORD	23	39	61	0	29	0	0	0	2.45203	0	0	0	1.29398	0	0	2.45203	1
id 1548	AAAAACTGATTTAATGAGCCTGATC	2	SNORD57	SNORD	25	56	80	56	76	54	111	3.42607	6.42601	30.2773	46.9367	1.77656	2.68392	4.92017	5.55264	1.87562	1.55023
id 1551	TTACCGTGAAAATTAATAAATTCTGAGCAGC	2	SNORD58A	SNORD	31	44	74	18	51	0	0	1.10124	4.31219	0	0	0.139126	2.10842	0	0	3.91577	1
id 1552	AAATTCTGAGCAGCCACCT	3	SNORD58A	SNORD	19	61	79	17	0	0	0	1.04006	0	0	0	0.0566638	0	0	0	-1.04006	1
id 1553	CTGCAGTGATGACTTTCTTAGGACACCT	1	SNORD58A	SNORD	28	10	37	138	58	1729	311	8.44282	4.90406	969.436	131.507	3.07773	2.29398	9.921	7.039	-1.7216	-7.37172
id 1555	AATAATGAAAACAACTACTCTCTGAGCAGC	1	SNORD58B	SNORD	30	46	75	49	296	0	0	2.99781	25.0276	0	0	1.58391	4.64545	0	0	8.34862	1
id 1556	CTGCGATGATGGCATTTCTTAGGACACC	2	SNORD58B	SNORD	28	10	37	40	36	0	0	2.4472	3.0439	0	0	1.29113	1.60592	0	0	1.24383	1
id 1554	TTAGGACACCTTTGGA	3	SNORD58B	SNORD	16	28	43	0	0	9	25	0	0	5.04622	10.5713	0	0	2.3352	3.40208	1	2.0949
id 1557	TTAGGACACCTTTGGAATAACTATGAAAGAAAACTATTCTGAGC	3	SNORD58C	SNORD	44	33	76	2	0	0	0	0.12236	0	0	0	-3.0308	0	0	0	8.17262	1
id 1558	TTGCTGTGATGACTATCTTAGGACACCTT	1	SNORD58C	SNORD	29	16	44	1416	2295	1583	226	86.6307	194.049	887.575	95.5648	6.43681	7.60027	9.79372	6.57841	2.23995	-9.28767
id 1559	CTCACTGATGAGTACGTTCTGACTTTCG	1	SNORD59B	SNORD	28	15	42	30	12	23	22	1.8354	1.01463	12.8959	9.30277	0.876092	0.020958	3.68884	3.21766	-1.80893	-1.38624
id 1561	AGGGGCTGAATGAAAATGGCCTTTCTGAAC	1	SNORD6	SNORD	30	48	77	305	672	26	14	18.6599	56.8195	14.578	5.91994	4.22187	5.82831	3.86572	2.56558	3.04501	-2.46252
id 1560	ATGTTATGATGATGGGCGAAA	2	SNORD6	SNORD	21	11	31	93	0	145	276	5.68973	0	81.3003	116.707	2.50836	0	6.34519	6.86675	-5.68973	1.43551
id 1563	AGTCTGTGATGAATTGCT	1	SNORD60	SNORD	18	10	27	288	274	81	42	17.6198	23.1675	45.416	17.7598	4.13913	4.53403	5.50513	4.15055	1.31485	-2.55723
id 1562	AGCAAGACTGAGGCT	2	SNORD60	SNORD	15	77	91	32	27	0	0	1.95776	2.28292	0	0	0.969201	1.19088	0	0	1.16609	1
id 1564	ATTTTTGTCCTCTAAGAAGTTCTGAGCT	1	SNORD61	SNORD	28	54	81	223	331	65	121	13.6431	27.987	36.4449	51.1652	3.7701	4.80668	5.18765	5.67709	2.05136	1.4039
id 1565	AAGCTATGATGAATTTGATTGCATTGATCG	2	SNORD61	SNORD	30	8	37	32	34	0	0	1.95776	2.87479	0	0	0.969201	1.52346	0	0	1.46841	1
id 1566	TAGATCCTTCTGACCCT	3	SNORD62A	SNORD	17	30	46	6	0	0	16	0.367079	0	0	6.76565	-1.44584	0	0	2.75823	2.72421	6.76565
id 1567	GGGAGATGAAGAGGACAGTGACTGAGA	1	SNORD62A	SNORD	27	67	93	1714	2704	72	145	104.862	228.631	40.3698	61.3137	6.71235	7.83687	5.3352	5.93814	2.18029	1.5188
id 1568	AGAACGTGTGGAAAACTAATGACTGAGCA	1	SNORD63	SNORD	29	47	75	30	47	0	0	1.8354	3.97398	0	0	0.876092	1.99058	0	0	2.16519	1
id 1569	ATTTGTGATGAGCTGTGTTTACTGAGC	1	SNORD64	SNORD	27	12	38	962	1141	0	0	58.855	96.4747	0	0	5.87909	6.59208	0	0	1.63919	1
id 1570	TCAAATGATGAAATCACC	1	SNORD65	SNORD	18	8	25	0	0	0	29	0	0	0	12.2627	0	0	0	3.61621	1	12.2627
id 1571	CCGGCAGATTGTGTAGTGGTGAACCT	2	SNORD65	SNORD	26	43	68	40	0	0	0	2.4472	0	0	0	1.29113	0	0	0	-2.4472	1
id 1574	GGGCCACTGAGACACCATGATGGA	3	SNORD66	SNORD	24	45	68	12	21	41	0	0.734159	1.77561	22.9884	0	-0.445837	0.828313	4.52283	0	2.41856	-22.9884
id 1573	CACCATGATGGAACTGAGGATCTGAGG	1	SNORD66	SNORD	27	57	83	4992	5135	154	54	305.41	434.178	86.3465	22.8341	8.2546	8.76214	6.43207	4.51312	1.42162	-3.78148
id 1572	TTCCTCTGATGACTTCCTG	2	SNORD66	SNORD	19	10	28	99	42	18	27	6.05681	3.55122	10.0924	11.417	2.59856	1.82831	3.3352	3.51312	-1.70556	1.13125
id 1576	GCACAGGGGCCATCTGACTCAC	2	SNORD67	SNORD	22	98	119	16	0	0	0	0.978878	0	0	0	-0.030799	0	0	0	1.02158	1
id 1575	TGAGAGTGATGAGTTGCACACTGGTGGAGCCA	1	SNORD67	SNORD	32	12	43	0	0	0	41	0	0	0	17.337	0	0	0	4.11578	1	17.337
id 1578	CGGCCTTGATGAAAGCACATTTGAACCCTTTTCCATCTGATT	4	SNORD68	SNORD	42	40	81	8	20	0	0	0.489439	1.69106	0	0	-1.0308	0.757924	0	0	3.45509	1
id 1577	TCGCGTGATGACATTCTC	2	SNORD68	SNORD	18	9	26	31	23	49	429	1.89658	1.94471	27.4739	181.404	0.923397	0.959557	4.77999	7.50306	1.02538	6.60278
id 1579	ATCGCTGTACGGCCTTGATGAAAGC	1	SNORD68	SNORD	25	31	55	574	380	543	488	35.1172	32.13	304.455	206.352	5.13411	5.00585	8.25009	7.68897	-1.09297	-1.47542
id 1580	TGGATCTGACTGACTGTGCTGAGTCTG	2	SNORD69	SNORD	27	34	60	31	47	0	0	1.89658	3.97398	0	0	0.923397	1.99058	0	0	2.09534	1
id 1582	GCAAATGATGATAAACTGGATCTGACT	1	SNORD69	SNORD	27	18	44	4093	3142	62	77	250.409	265.665	34.7629	32.5597	7.96814	8.05346	5.11948	5.02502	1.06092	-1.06767
id 1581	TGACTGTGCTGAGTCTGTTCAATCCAACCCTGAGC	3	SNORD69	SNORD	35	44	78	32	0	0	0	1.95776	0	0	0	0.969201	0	0	0	-1.95776	1
id 1583	TGCGATGATGAGTGAAGTAGAGCCTGACC	1	SNORD7	SNORD	29	11	39	121	727	13	0	7.40276	61.4699	7.28899	0	2.88806	5.94181	2.86572	0	8.30363	-7.28899
id 1584	GTCAATGATGTATTCTTCTTGGAACTGAAT	1	SNORD70	SNORD	30	19	48	0	18	0	0	0	1.52195	0	0	0	0.605921	0	0	1.52195	1
id 1585	TCACAATGCTGACACTCAAACTGCTGACA	1	SNORD71	SNORD	29	60	88	242	373	0	0	14.8055	31.5382	0	0	3.88806	4.97903	0	0	2.13016	1
id 1586	GTTGGAGGATGAAAGTAC	2	SNORD71	SNORD	18	15	32	627	340	59	23	38.3598	28.7479	33.0808	9.72562	5.26152	4.84539	5.04792	3.28179	-1.33435	-3.40141
id 1587	AGTGATGTTGTAAAAATAAATGTCTGAAC	1	SNORD72	SNORD	29	18	46	0	35	0	0	0	2.95935	0	0	0	1.56528	0	0	2.95935	1
id 1589	AGTAATGATGAATGCCAACCGCTCTGATG	1	SNORD74	SNORD	29	49	77	1405	4620	105	21	85.9577	390.634	58.8726	8.87992	6.42556	8.60967	5.87952	3.15055	4.54449	-6.62986
id 1588	GCCTCTGATGAAGCCTGTGTTGGTA	3	SNORD74	SNORD	25	12	36	709	296	0	0	43.3765	25.0276	0	0	5.43884	4.64545	0	0	-1.73315	1
id 1590	ACATCTGAGAGTAATGATGAATGCC	2	SNORD74	SNORD	25	40	64	778	282	181	31	47.5979	23.8439	101.485	13.1084	5.57283	4.57555	6.66512	3.71243	-1.99623	-7.74197
id 1591	AGCCTGTGATGCTTTAAGAGTAGTGGAC	2	SNORD75	SNORD	28	10	37	0	24	0	0	0	2.02927	0	0	0	1.02096	0	0	2.02927	1
id 1592	TCTGAAATTCTATTCTGAGGCT	1	SNORD75	SNORD	22	48	69	47	37	0	0	2.87545	3.12845	0	0	1.52379	1.64545	0	0	1.08799	1
id 1593	TGCTAGAATGATGAGGATCTTAACCA	1	SNORD76	SNORD	26	46	71	36	74	0	0	2.20248	6.2569	0	0	1.13913	2.64545	0	0	2.84085	1
id 1594	CACAATGATGACAGTTTATTTGCTACTC	2	SNORD76	SNORD	28	13	40	0	0	22	0	0	0	12.3352	0	0	0	3.62471	0	1	-12.3352
id 1595	ATGTACTATCTGTCTGATG	1	SNORD77	SNORD	19	57	75	54	63	0	35	3.30371	5.32682	0	14.7999	1.72409	2.41328	0	3.88751	1.61237	14.7999
id 1596	ATCTGTCTGATGTATCTGGGG	2	SNORD77	SNORD	21	64	84	26	0	0	0	1.59068	0	0	0	0.669641	0	0	0	-1.59068	1
id 1599	TGAGCATGTAGACAAAGGTAACACTGAAG	1	SNORD78	SNORD	29	44	72	4288	66219	23	0	262.339	5599	12.8959	0	8.03529	12.451	3.68884	0	21.3426	-12.8959
id 1597	TGTAATGATGTTGATCAAATGTCTGACC	2	SNORD78	SNORD	28	11	38	4233	5071	0	0	258.974	428.767	0	0	8.01667	8.74405	0	0	1.65563	1
id 1598	CTGACCTGAAATGAGCATGTAGACAAA	3	SNORD78	SNORD	27	33	59	298	168	0	0	18.2316	14.2049	0	0	4.18837	3.82831	0	0	-1.28348	1
id 1601	GTCCCAATGATGAGTTGCCATG	1	SNORD8	SNORD	22	9	30	19	0	0	0	1.16242	0	0	0	0.217129	0	0	0	-1.16242	1
id 1600	GAAGATCTGAGGGGC	2	SNORD8	SNORD	15	105	119	38	1	0	25	2.32484	0.0845528	0	10.5713	1.21713	-3.564	0	3.40208	-27.4957	10.5713
id 1602	TACAATGATGATAACATAGTTCAGCAGACT	2	SNORD80	SNORD	30	12	41	0	49	0	0	0	4.14308	0	0	0	2.05071	0	0	4.14308	1
id 1603	AGTCTTTCGCTCCTATCTGATG	1	SNORD80	SNORD	22	62	83	137	139	410	520	8.38164	11.7528	229.884	219.884	3.06723	3.55494	7.84476	7.7806	1.40221	-1.04548
id 1604	ATACATGATGATCTCAATC	3	SNORD81	SNORD	19	14	32	15	47	0	99	0.917698	3.97398	0	41.8625	-0.123908	1.99058	0	5.38759	4.33038	41.8625
id 1606	TTACTTGATGACAATAAAATATCTGATA	1	SNORD81	SNORD	28	54	81	12466	14090	0	0	762.668	1191.35	0	0	9.57491	10.2184	0	0	1.56208	1
id 1605	CTCACTGATTACTTGATGACAAT	2	SNORD81	SNORD	23	46	68	666	52	85	121	40.7458	4.39674	47.6588	51.1652	5.34858	2.13644	5.57467	5.67709	-9.26727	1.07357
id 1608	AAACCTGATGTTACATTGTAGTGTGCTGATG	2	SNORD82	SNORD	31	48	78	9	56	0	0	0.550619	4.73495	0	0	-0.860874	2.24335	0	0	8.59933	1
id 1607	CAAAGGGACTTAATACTGAAA	3	SNORD82	SNORD	21	30	50	0	17	0	0	0	1.4374	0	0	0	0.523458	0	0	1.4374	1
id 1609	CACAAATGATGAATAACAAAGGGACT	1	SNORD82	SNORD	26	14	39	324	230	2419	2084	19.8223	19.4471	1356.31	881.226	4.30905	4.28149	10.4055	9.78337	-1.01929	-1.53912
id 1610	GTTCGTTGATGAGGCTCAGA	1	SNORD83A	SNORD	20	13	32	172	256	341	624	10.5229	21.6455	191.196	263.86	3.39547	4.436	7.57891	8.04363	2.05698	1.38005
id 1611	CCCGAATCGGACAGTGTAGAAC	2	SNORD83A	SNORD	22	52	73	26	8	0	0	1.59068	0.676422	0	0	0.669641	-0.564004	0	0	-2.3516	1
id 1612	GTTCAGTGATGAGGCC	1	SNORD83B	SNORD	16	13	28	271	467	404	460	16.5797	39.4861	226.519	194.512	4.05135	5.30327	7.82349	7.60372	2.38159	-1.16455
id 1613	TGTTGCCTTCCTTCTG	2	SNORD83B	SNORD	16	79	94	0	0	27	0	0	0	15.1387	0	0	0	3.92017	0	1	-15.1387
id 1615	AGGTGAGCGCTTTGCGCAGTGATGAC	1	SNORD84	SNORD	26	34	59	20	45	27	0	1.2236	3.80487	15.1387	0	0.291129	1.92785	3.92017	0	3.10958	-15.1387
id 1614	CCTTGACTGATGGCT	2	SNORD84	SNORD	15	73	87	42	22	0	0	2.56955	1.86016	0	0	1.36152	0.895427	0	0	-1.38136	1
id 1617	TTCACTGATGAGAGCATTGTTCTGAGC	1	SNORD85	SNORD	27	53	79	1340	2147	50	0	81.981	181.535	28.0346	0	6.35722	7.5041	4.80914	0	2.21435	-28.0346
id 1616	CTGGCAAGGATGATACACACT	2	SNORD85	SNORD	21	12	32	0	0	449	535	0	0	251.75	226.226	0	0	7.97585	7.82162	1	-1.11283
id 1618	TCACGGTGATGGCTGACCAGGGCTCC	1	SNORD86	SNORD	26	12	37	0	15	0	0	0	1.26829	0	0	0	0.342886	0	0	1.26829	1
id 1619	TTTTAAGACTGAGATGCC	1	SNORD87	SNORD	18	72	89	39	0	0	0	2.38602	0	0	0	1.2546	0	0	0	-2.38602	1
id 1620	CTCCATGATGTCCAGCACTGGGCTCCGACT	1	SNORD88A	SNORD	30	17	46	190	859	2	67	11.6242	72.6308	1.12138	28.3312	3.53906	6.18251	0.165279	4.82432	6.24825	25.2645
id 1621	CCCGGGGGTCTGAGGGGC	2	SNORD88A	SNORD	18	84	101	53	88	0	0	3.24253	7.44064	0	0	1.69712	2.89543	0	0	2.2947	1
id 1623	ACCCCGTGATGTCCAGCACTGGGCTCTGACT	1	SNORD88B	SNORD	31	16	46	72	835	26	0	4.40495	70.6015	14.578	0	2.13913	6.14163	3.86572	0	16.0278	-14.578
id 1622	TCCGGGGTTCTGAGGGGC	2	SNORD88B	SNORD	18	84	101	0	38	0	0	0	3.213	0	0	0	1.68392	0	0	3.213	1
id 1624	ACCTGGGGGTCTGAGGGGC	2	SNORD88C	SNORD	19	83	101	21	59	0	29	1.28478	4.98861	0	12.2627	0.361518	2.31864	0	3.61621	3.88286	12.2627
id 1625	CTCCCATGATGTCCAGCACTG	1	SNORD88C	SNORD	21	16	36	224	343	117	121	13.7043	29.0016	65.6009	51.1652	3.77656	4.85806	6.03564	5.67709	2.11624	-1.28214
id 1626	GAGGAATGATGACAAGAAAAGGCC	1	SNORD89	SNORD	24	13	36	15	0	495	542	0.917698	0	277.542	229.186	-0.123908	0	8.11656	7.84038	1.08968	-1.21099
id 1627	TACTGTGGAATCTGAAGACA	1	SNORD90	SNORD	20	86	105	13	0	0	0	0.795338	0	0	0	-0.330359	0	0	0	1.25733	1
id 1628	ATGCAATCTCTGTGTGGTTCTGAGACT	1	SNORD91A	SNORD	27	69	95	16	0	0	0	0.978878	0	0	0	-0.030799	0	0	0	1.02158	1
id 1629	TTCTGTGTGATACTGAGGCTT	1	SNORD91B	SNORD	21	73	93	16	0	0	0	0.978878	0	0	0	-0.030799	0	0	0	1.02158	1
id 1631	GGTGCTGTGATGATGCCT	2	SNORD92	SNORD	18	11	28	0	22	0	0	0	1.86016	0	0	0	0.895427	0	0	1.86016	1
id 1630	AATTCCTTGGCTGTGTCTGAGCACC	1	SNORD92	SNORD	25	73	97	537	446	291	457	32.8536	37.7105	163.161	193.244	5.03798	5.2369	7.35015	7.59428	1.14784	1.18437
id 1632	ACTCACTGAGAGTAAAATGAGGAC	3	SNORD92	SNORD	24	45	68	15	0	0	0	0.917698	0	0	0	-0.123908	0	0	0	1.08968	1
id 1633	GGCCAAGGATGAGAACTCTAATCTGATT	1	SNORD93	SNORD	28	11	38	2576	4575	534	810	157.599	386.829	299.409	342.511	7.30012	8.59555	8.22598	8.42001	2.45451	1.14396
id 1635	AGGCTGTGATGATTGGCGCAGGGG	1	SNORD94	SNORD	24	11	34	21	51	264	161	1.28478	4.31219	148.023	68.0794	0.361518	2.10842	7.20967	6.08915	3.35637	-2.17426
id 1634	GAGACTGTTGCCTCAATCTGAGCCT	2	SNORD94	SNORD	25	121	145	0	0	0	24	0	0	0	10.1485	0	0	0	3.34319	1	10.1485
id 1637	CCATCTGAGTGTCGGTGCTGAAATCC	1	SNORD95	SNORD	26	30	55	381	420	87	0	23.3095	35.5122	48.7802	0	4.54285	5.15024	5.60822	0	1.5235	-48.7802
id 1636	TGTCGGTGCTGAAATCCAGAGGCTGTTTCTGAGCTG	3	SNORD95	SNORD	36	39	74	79	28	0	0	4.83321	2.36748	0	0	2.27298	1.24335	0	0	-2.0415	1
id 1638	GAGGACATGTCCTGCAATTCTGAAGGGA	1	SNORD96A	SNORD	28	56	83	101	110	51	44	6.17917	9.3008	28.5953	18.6055	2.62741	3.21736	4.8377	4.21766	1.50519	-1.53692
id 1639	TCCTGGTGATGACAGATGGCATT	2	SNORD96A	SNORD	23	9	31	0	0	45	5	0	0	25.2311	2.11427	0	0	4.65713	1.08016	1	-11.9337
id 1640	TCCTGGTGATGACAGA	1	SNORD96B	SNORD	16	9	24	0	0	7	11	0	0	3.92484	4.65139	0	0	1.97263	2.21766	1	1.18511
id 1642	ATTATGAGATATGAGGGCA	2	SNORD97	SNORD	19	132	150	19	65	82	0	1.16242	5.49593	45.9767	0	0.217129	2.45836	5.52283	0	4.72802	-45.9767
id 1641	TGCCCGATGATTATAAAAAGAC	1	SNORD97	SNORD	22	11	32	0	19	60	88	0	1.6065	33.6415	37.2111	0	0.683923	5.07217	5.21766	1.6065	1.10611
id 1643	ATGCAGTGTGGAACACAATGAACTGAAC	1	SNORD98	SNORD	28	47	74	1684	2548	0	0	103.027	215.44	0	0	6.68688	7.75115	0	0	2.09111	1
id 1646	AATGCGGATATGGGACTGAGA	1	SNORD99	SNORD	21	57	77	1771	1181	4909	4927	108.35	99.8568	2752.43	2083.4	6.75955	6.64179	11.4265	11.0247	-1.08505	-1.32113
id 1645	AGAATGACTGGTCCAGGATGAAACCT	2	SNORD99	SNORD	26	4	29	27	0	0	0	1.65186	0	0	0	0.724088	0	0	0	-1.65186	1
id 1644	TGGTCCAGGATGAAACCTAATTTGAGTGGACATCCATGGATGAGA	3	SNORD99	SNORD	45	12	56	0	1	0	0	0	0.0845528	0	0	0	-3.564	0	0	-11.8269	1
id 1648	GTCAGCTTGGCCAATCCGTG	1	TERC	TERC	20	39	58	0	21	0	0	0	1.77561	0	0	0	0.828313	0	0	1.77561	1
id 1649	AGGACTCGGCTCACACATGC	3	TERC	TERC	20	538	557	130	158	153	19	7.95338	13.3593	85.7858	8.03421	2.99157	3.73978	6.42267	3.00616	1.6797	-10.6776
id 1647	ACTGAGAAGGGCGTA	2	TERC	TERC	15	161	175	32	0	22	38	1.95776	0	12.3352	16.0684	0.969201	0	3.62471	4.00616	-1.95776	1.30265
id 1671	TCAATCCCCAATACCTCCAcca	2	TRNAAlaAGC	tRNA	22	53	74	0	95	0	0	0	8.03251	0	0	0	3.00585	0	0	8.03251	1
id 1672	GGGGGTATAGCTCAGGG	1	TRNAAlaAGC	tRNA	17	0	16	43	151	0	0	2.63073	12.7675	0	0	1.39547	3.6744	0	0	4.85319	1
id 1678	GGGGGTATAGCTCAGC	1	TRNAAlaAGC	tRNA	16	0	15	0	53	36	46	0	4.4813	20.1849	19.4512	0	2.16392	4.3352	4.28179	4.4813	-1.03772
id 1682	TCAATCCCTGGCACCTCCAcca	3	TRNAAlaAGC	tRNA	22	53	74	1	3	0	1	0.0611799	0.253658	0	0.422853	-4.0308	-1.97904	0	-1.24177	4.14611	-2.36489
id 1674	TGGTAGAGCGCTCGCTTAGC	3	TRNAAlaAGC	tRNA	20	16	35	4	0	0	0	0.24472	0	0	0	-2.0308	0	0	0	4.08631	1
id 1662	GGGGGTGTAGCTCAGTGGTAGA	2	TRNAAlaAGC	tRNA	22	0	21	621	953	234	540	37.9927	80.5788	131.202	228.341	5.24765	6.33233	7.03564	7.83504	2.1209	1.74038
id 1654	CAAATGGTAGAGCGCTCG	2	TRNAAlaAGC	tRNA	18	12	29	8	0	0	21	0.489439	0	0	8.87992	-1.0308	0	0	3.15055	2.04316	8.87992
id 1659	TCGATCCCCAGTACCTCCAcca	2	TRNAAlaAGC	tRNA	22	53	74	1892	2529	158	572	115.752	213.834	88.5893	241.872	6.8549	7.74035	6.46906	7.9181	1.84734	2.73026
id 1652	TCAATCCCCAGCACCTCCAcca	1	TRNAAlaAGC	tRNA	22	52	73	530	606	41	251	32.4253	51.239	22.9884	106.136	5.01905	5.67917	4.52283	6.72977	1.58021	4.61695
id 1660	TCAATCCCCGGCACCTCCAcca	1	TRNAAlaAGC	tRNA	22	53	74	4267	4458	796	2859	261.055	376.936	446.31	1208.94	8.02821	8.55818	8.8019	10.2395	1.4439	2.70874
id 1653	TGCCCGCATCCTCCAcca	1	TRNAAlaAGC	tRNA	18	58	75	453	460	148	1055	27.7145	38.8943	82.9823	446.11	4.79257	5.28149	6.37473	8.80126	1.40339	5.37596
id 1669	GAGGtAGCGGGATCGATG	3	TRNAAlaAGC	tRNA	18	42	59	0	16	0	0	0	1.35284	0	0	0	0.435996	0	0	1.35284	1
id 1677	GGGGATGTAGCTCAGTGGTAGA	1	TRNAAlaAGC	tRNA	22	0	21	5707	5513	2505	2933	349.154	466.139	1404.53	1240.23	8.44772	8.86462	10.4559	10.2764	1.33506	-1.13248
id 1680	TCGATGCCCGCATTCTCCAcca	1	TRNAAlaAGC	tRNA	22	54	75	14	13	19	18	0.856518	1.09919	10.6531	7.61136	-0.223444	0.136435	3.41321	2.92815	1.28332	-1.39964
id 1675	GGGGGTATAGCTCAGTGG	1	TRNAAlaAGC	tRNA	18	0	17	13	0	1	0	0.795338	0	0.560691	0	-0.330359	0	-0.834721	0	1.25733	1.78351
id 1668	TCGATCCCCAGCATCTCCAcca	2	TRNAAlaAGC	tRNA	22	53	74	271	218	40	63	16.5797	18.4325	22.4277	26.6398	4.05135	4.20418	4.48721	4.73551	1.11175	1.18781
id 1650	GGGGGATTAGCTCAAATGGTAGA	2	TRNAAlaAGC	tRNA	23	0	22	0	0	0	31	0	0	0	13.1084	0	0	0	3.71243	1	13.1084
id 1651	GGGGAATTAGCTCAAGC	1	TRNAAlaAGC	tRNA	17	0	16	0	0	0	29	0	0	0	12.2627	0	0	0	3.61621	1	12.2627
id 1656	GAGGtCCCGGGTTCAAT	3	TRNAAlaAGC	tRNA	17	41	57	0	0	0	18	0	0	0	7.61136	0	0	0	2.92815	1	7.61136
id 1663	CTCAGGCGGTAGAGC	1	TRNAAlaAGC	tRNA	15	10	24	0	0	1	0	0	0	0.560691	0	0	0	-0.834721	0	1	1.78351
id 1679	TGCACGAGGcCCCGGGTTCAATCCCC	3	TRNAAlaAGC	tRNA	26	36	61	0	0	21	20	0	0	11.7745	8.45706	0	0	3.5576	3.08016	1	-1.39227
id 1681	GGGGAATTAGCTCAAGTGGTAGA	2	TRNAAlaAGC	tRNA	23	0	22	0	0	25	0	0	0	14.0173	0	0	0	3.80914	0	1	-14.0173
id 1686	TGCACGAGGcCCCGGGTTC	2	TRNAAlaAGC	tRNA	19	36	54	0	0	19	0	0	0	10.6531	0	0	0	3.41321	0	1	-10.6531
id 1673	GAGGtAGCAGGATCGACGCCT	1	TRNAAlaAGC	tRNA	21	42	62	19	0	0	0	1.16242	0	0	0	0.217129	0	0	0	-1.16242	1
id 1667	ATGCCCGCATTCTCCAcca	1	TRNAAlaAGC	tRNA	19	57	75	34	8	12	21	2.08012	0.676422	6.7283	8.87992	1.05666	-0.564004	2.75024	3.15055	-3.07517	1.31979
id 1691	GTACGAGGcCCCGGGTT	3	TRNAAlaCGC	tRNA	17	37	53	0	37	0	0	0	3.12845	0	0	0	1.64545	0	0	3.12845	1
id 1688	TCAATCCCCGGCATCTCCAcca	2	TRNAAlaCGC	tRNA	22	53	74	776	952	65	499	47.4756	80.4942	36.4449	211.004	5.56911	6.33081	5.18765	7.72112	1.69549	5.78966
id 1692	TGTATGAGGtCCCGGGT	3	TRNAAlaCGC	tRNA	17	36	52	6	6	0	0	0.367079	0.507317	0	0	-1.44584	-0.979042	0	0	1.38204	1
id 1694	TCGATCCCCGGCATCTCCAcca	2	TRNAAlaCGC	tRNA	22	53	74	3514	3079	854	1078	214.986	260.338	478.831	455.836	7.7481	8.02424	8.90337	8.83237	1.21095	-1.05045
id 1693	TGTATGAGGcCCCGGGTT	3	TRNAAlaCGC	tRNA	18	36	53	16	14	0	0	0.978878	1.18374	0	0	-0.030799	0.24335	0	0	1.20928	1
id 1687	CCCCCGGCTCCTCCAcca	1	TRNAAlaCGC	tRNA	18	57	74	363	298	31	334	22.2083	25.1967	17.3814	141.233	4.47303	4.65516	4.11948	7.14193	1.13456	8.12551
id 1716	CAGTGGTAGAGCGCATGCTT	4	TRNAAlaTGC	tRNA	20	12	31	2	0	0	0	0.12236	0	0	0	-3.0308	0	0	0	8.17262	1
id 1712	TTTGCATGTATGAGGcCCCGGGT	3	TRNAAlaTGC	tRNA	23	30	52	35	50	0	0	2.1413	4.22764	0	0	1.09848	2.07985	0	0	1.97434	1
id 1699	ATCCCCAGCACCTCCAcca	2	TRNAAlaTGC	tRNA	19	56	74	61	76	0	43	3.73197	6.42601	0	18.1827	1.89994	2.68392	0	4.18449	1.72188	18.1827
id 1709	TTTGCATGTATGAGGCCT	3	TRNAAlaTGC	tRNA	18	30	47	0	19	0	0	0	1.6065	0	0	0	0.683923	0	0	1.6065	1
id 1722	TCGATCCCCGACACCTCCAcca	1	TRNAAlaTGC	tRNA	22	53	74	818	839	147	136	50.0451	70.9398	82.4216	57.508	5.64516	6.14852	6.36495	5.84569	1.41752	-1.43322
id 1700	TCCCCGGCACCTCCAcca	1	TRNAAlaTGC	tRNA	18	57	74	1883	1770	224	2173	115.202	149.658	125.595	918.86	6.84802	7.22553	6.97263	9.8437	1.2991	7.31606
id 1711	GTATGAGGcCTCGGGT	3	TRNAAlaTGC	tRNA	16	37	52	0	15	0	0	0	1.26829	0	0	0	0.342886	0	0	1.26829	1
id 1713	TTTGCACGTATGAGGcCCCGGGT	2	TRNAAlaTGC	tRNA	23	30	52	1024	912	0	0	62.6482	77.1121	0	0	5.9692	6.26889	0	0	1.23088	1
id 1706	GGGGGTGTAGCTCAGTGGTAGAGCAC	2	TRNAAlaTGC	tRNA	26	0	25	235	167	23	50	14.3773	14.1203	12.8959	21.1427	3.84572	3.8197	3.68884	4.40208	-1.0182	1.63949
id 1714	TGTATGAGGtCCCGGGTT	3	TRNAAlaTGC	tRNA	18	36	53	11	6	0	0	0.672979	0.507317	0	0	-0.571367	-0.979042	0	0	-1.32655	1
id 1715	GCTTTGCATGTATGAGGtCCCGGGTT	3	TRNAAlaTGC	tRNA	26	28	53	15	7	0	0	0.917698	0.591869	0	0	-0.123908	-0.75665	0	0	-1.55051	1
id 1724	TCAGAAGAtTCTAGGTTCGACTCCTG	3	TRNAArgACG	tRNA	26	38	63	0	23	0	25	0	1.94471	0	10.5713	0	0.959557	0	3.40208	1.94471	10.5713
id 1728	CTGACTACGGATCAGAAGAtTCT	4	TRNAArgACG	tRNA	23	27	49	0	19	0	0	0	1.6065	0	0	0	0.683923	0	0	1.6065	1
id 1729	ATGGAtAACGCGTCTGACT	2	TRNAArgACG	tRNA	19	14	32	233	270	0	0	14.2549	22.8292	0	0	3.83339	4.51281	0	0	1.6015	1
id 1726	TCGACTCCTGGCTGGCTCGcca	1	TRNAArgACG	tRNA	22	54	75	802	887	343	505	49.0663	74.9983	192.317	213.541	5.61666	6.22879	7.58734	7.73837	1.52851	1.11036
id 1725	CAGAAGAtTCCAGGTTCGACTCCTG	3	TRNAArgACG	tRNA	25	39	63	0	0	0	19	0	0	0	8.03421	0	0	0	3.00616	1	8.03421
id 1738	TTCCGGATCAGAAGAtTGAGGGT	1	TRNAArgCCG	tRNA	23	31	53	129	210	31	4	7.8922	17.7561	17.3814	1.69141	2.98043	4.15024	4.11948	0.758229	2.24983	-10.2763
id 1733	CAGCCTCCGGAGCTGGGGAtTGT	3	TRNAArgCCG	tRNA	23	27	49	0	17	0	0	0	1.4374	0	0	0	0.523458	0	0	1.4374	1
id 1732	tTGTGGGTTCGAGTCCCATCTGGGTCGcc	4	TRNAArgCCG	tRNA	29	46	74	0	15	0	8	0	1.26829	0	3.38283	0	0.342886	0	1.75823	1.26829	3.38283
id 1734	TCGAGTCCCTTCGTGGTCGcca	3	TRNAArgCCG	tRNA	22	54	75	22	18	0	0	1.34596	1.52195	0	0	0.428633	0.605921	0	0	1.13076	1
id 1731	GACCCAGTGGCCTAATGGA	1	TRNAArgCCG	tRNA	19	0	18	0	0	0	25	0	0	0	10.5713	0	0	0	3.40208	1	10.5713
id 1737	CTGGGGAtTGTGGGTTC	5	TRNAArgCCG	tRNA	17	39	55	0	0	14	0	0	0	7.84968	0	0	0	2.97263	0	1	-7.84968
id 1736	TAATGGAtAAGGCATCAGCCT	2	TRNAArgCCG	tRNA	21	12	32	22	0	0	0	1.34596	0	0	0	0.428633	0	0	0	-1.34596	1
id 1735	ATGGAtAAGGCGTCTGAT	2	TRNAArgCCG	tRNA	18	14	31	57	21	0	0	3.48725	1.77561	0	0	1.80209	0.828313	0	0	-1.96398	1
id 1744	CTAAGCCAGGGAtTGTGGGT	3	TRNAArgCCT	tRNA	20	34	53	0	53	0	0	0	4.4813	0	0	0	2.16392	0	0	4.4813	1
id 1741	TCGAGTCCCACCCGGGGTAcc	2	TRNAArgCCT	tRNA	21	54	74	0	18	0	28	0	1.52195	0	11.8399	0	0.605921	0	3.56558	1.52195	11.8399
id 1749	TCGAGTCCCACCTGGGGTAcca	4	TRNAArgCCT	tRNA	22	54	75	11	0	0	0	0.672979	0	0	0	-0.571367	0	0	0	1.48593	1
id 1751	CTAATGGAtAAGGCACTG	1	TRNAArgCCT	tRNA	18	11	28	8566	6954	171	182	524.067	587.98	95.8782	76.9593	9.03361	9.19962	6.58313	6.26602	1.12196	-1.24583
id 1742	AGGGAtTGTGGGTTCGAGTCCCATC	2	TRNAArgCCT	tRNA	25	41	65	0	0	4	21	0	0	2.24277	8.87992	0	0	1.16528	3.15055	1	3.95936
id 1743	GGGAtTGTGGGTTCGAGTCCC	2	TRNAArgCCT	tRNA	21	42	62	0	0	15	19	0	0	8.41037	8.03421	0	0	3.07217	3.00616	1	-1.04682
id 1753	AGGGAtTGTGGGTTCGAGTC	4	TRNAArgCCT	tRNA	20	41	60	0	0	7	3	0	0	3.92484	1.26856	0	0	1.97263	0.343191	1	-3.09393
id 1739	CTAATGGAtAAGGCATTG	1	TRNAArgCCT	tRNA	18	11	28	463	168	0	122	28.3263	14.2049	0	51.5881	4.82407	3.82831	0	5.68897	-1.99413	51.5881
id 1761	AGTCCTGCCGCGGTCGcca	2	TRNAArgTCG	tRNA	19	57	75	39	115	0	0	2.38602	9.72357	0	0	1.2546	3.28149	0	0	4.07523	1
id 1762	TGGAtAAGGCGTCTGACT	3	TRNAArgTCG	tRNA	18	15	32	102	171	0	0	6.24035	14.4585	0	0	2.64163	3.85385	0	0	2.31694	1
id 1765	TGACTTCGGATCAGAAGAtTGA	4	TRNAArgTCG	tRNA	22	28	49	6	8	0	0	0.367079	0.676422	0	0	-1.44584	-0.564004	0	0	1.84271	1
id 1754	TCGGATCAGAAGAtTGCAGGTT	1	TRNAArgTCG	tRNA	22	33	54	122	122	0	39	7.46394	10.3154	0	16.4913	2.89994	3.36673	0	4.04363	1.38204	16.4913
id 1756	TGAGGGTTCGAATCCCTTCGTGGTTGcc	1	TRNAArgTCG	tRNA	28	47	74	0	16	0	23	0	1.35284	0	9.72562	0	0.435996	0	3.28179	1.35284	9.72562
id 1769	GACCACGTGGCCTAATGGAt	5	TRNAArgTCG	tRNA	20	0	19	14	0	0	0	0.856518	0	0	0	-0.223444	0	0	0	1.16752	1
id 1772	GACCGCGTGGCCTAATGGA	1	TRNAArgTCG	tRNA	19	0	18	0	0	61	0	0	0	34.2022	0	0	0	5.09602	0	1	-34.2022
id 1757	CAGAAGAtTGAGGGTTC	1	TRNAArgTCG	tRNA	17	39	55	48	34	0	23	2.93663	2.87479	0	9.72562	1.55416	1.52346	0	3.28179	-1.02151	9.72562
id 1755	AGGGTTCGAGTCCCTTCGTGGTCGcc	3	TRNAArgTCG	tRNA	26	49	74	13	9	0	32	0.795338	0.760975	0	13.5313	-0.330359	-0.394079	0	3.75823	-1.04516	13.5313
id 1773	tTGTGGGTTCGAGTCCCACCAGAGTCGcc	1	TRNAArgTCT	tRNA	29	46	74	0	42	64	161	0	3.55122	35.8843	68.0794	0	1.82831	5.16528	6.08915	3.55122	1.89719
id 1774	tTGTGGGTTCGAATCCCACCAGAGTCGcc	1	TRNAArgTCT	tRNA	29	46	74	29	69	53	106	1.77422	5.83414	29.7166	44.8224	0.827182	2.54452	4.8932	5.48615	3.28829	1.50833
id 1777	ATGGAtAGCGCATTGGAC	1	TRNAArgTCT	tRNA	18	14	31	269	532	10	0	16.4574	44.9821	5.60691	0	4.04066	5.49128	2.48721	0	2.73324	-5.60691
id 1775	GTCTCTGTGGCGCAATGGAc	1	TRNAArgTCT	tRNA	20	0	19	65	121	137	257	3.97669	10.2309	76.8147	108.673	1.99157	3.35486	6.26331	6.76385	2.57271	1.41475
id 1776	tTCCGGGTTCGAGTCCCGGCGGAGTCGcc	3	TRNAArgTCT	tRNA	29	46	74	0	17	11	16	0	1.4374	6.16761	6.76565	0	0.523458	2.62471	2.75823	1.4374	1.09697
id 1782	CGCATTGGACTTCTAAT	2	TRNAArgTCT	tRNA	17	22	38	13	0	15	0	0.795338	0	8.41037	0	-0.330359	0	3.07217	0	1.25733	-8.41037
id 1779	ATGGAcgAGCGCGCTGGA	2	TRNAArgTCT	tRNA	18	14	31	165	91	0	0	10.0947	7.6943	0	0	3.33552	2.94379	0	0	-1.31197	1
id 1780	CTAATTCAAAGGtTCCGGGT	2	TRNAArgTCT	tRNA	20	34	53	59	19	0	0	3.60961	1.6065	0	0	1.85184	0.683923	0	0	-2.24688	1
id 1785	TtAGCGCGTTCGGCTGTTAACC	1	TRNAAsnGTT	tRNA	22	19	40	4	21	32	43	0.24472	1.77561	17.9421	18.1827	-2.0308	0.828313	4.16528	4.18449	7.25569	1.01341
id 1792	TtAGCGCGTTCGGCT	3	TRNAAsnGTT	tRNA	15	19	33	6	0	0	0	0.367079	0	0	0	-1.44584	0	0	0	2.72421	1
id 1801	CATTCGGCTGTTAACC	1	TRNAAsnGTT	tRNA	16	25	40	0	31	213	158	0	2.62114	119.427	66.8108	0	1.39019	6.89999	6.06201	2.62114	-1.78754
id 1804	TCGGCTGTTAACCGAAAGGtTGGTG	2	TRNAAsnGTT	tRNA	25	28	52	7	0	10	4	0.428259	0	5.60691	1.69141	-1.22344	0	2.48721	0.758229	2.33503	-3.31493
id 1787	AGGtTGGTGGTTCGAGCC	3	TRNAAsnGTT	tRNA	18	44	61	0	24	0	1	0	2.02927	0	0.422853	0	1.02096	0	-1.24177	2.02927	-2.36489
id 1799	CGTTCGGCTGTTAACC	1	TRNAAsnGTT	tRNA	16	25	40	1	1	59	34	0.0611799	0.0845528	33.0808	14.377	-4.0308	-3.564	5.04792	3.84569	1.38204	-2.30095
id 1794	TGGCGTAGTCGGTtAGC	2	TRNAAsnGTT	tRNA	17	7	23	19	0	0	0	1.16242	0	0	0	0.217129	0	0	0	-1.16242	1
id 1790	GGTtAGCGCGTTCGGCT	1	TRNAAsnGTT	tRNA	17	17	33	6	2	0	0	0.367079	0.169106	0	0	-1.44584	-2.564	0	0	-2.17071	1
id 1795	CGCGTTCGGCTGTTAACC	1	TRNAAsnGTT	tRNA	18	23	40	7	2	19	23	0.428259	0.169106	10.6531	9.72562	-1.22344	-2.564	3.41321	3.28179	-2.5325	-1.09537
id 1797	TtAGCGCGTTCGGCTGTTAACCGAAAGGtTGGTG	2	TRNAAsnGTT	tRNA	34	19	52	34	5	46	43	2.08012	0.422764	25.7918	18.1827	1.05666	-1.24208	4.68884	4.18449	-4.92028	-1.41848
id 1786	AAAAGGtTGGCGGTTC	1	TRNAAsnGTT	tRNA	16	41	56	0	1	0	0	0	0.0845528	0	0	0	-3.564	0	0	-11.8269	1
id 1796	CGCGTTCGGCTGTTAAC	2	TRNAAsnGTT	tRNA	17	23	39	0	1	2	0	0	0.0845528	1.12138	0	0	-3.564	0.165279	0	-11.8269	-1.12138
id 1818	GGGGTTCGATTCCCCG	2	TRNAAspGTC	tRNA	16	48	63	36	48	79	86	2.20248	4.05853	44.2946	36.3654	1.13913	2.02096	5.46906	5.18449	1.84271	-1.21804
id 1822	CACGCGGGAGACCGGGGTTCGATTCCCCG	5	TRNAAspGTC	tRNA	29	35	63	38	50	89	59	2.32484	4.22764	49.9015	24.9483	1.21713	2.07985	5.64101	4.64087	1.81847	-2.0002
id 1811	TCCTCGTTAGTATAG	6	TRNAAspGTC	tRNA	15	0	14	21	22	0	0	1.28478	1.86016	0	0	0.361518	0.895427	0	0	1.44785	1
id 1820	GTgAGTATCCCCGCCTGTC	1	TRNAAspGTC	tRNA	19	17	35	2677	2659	21	16	163.779	224.826	11.7745	6.76565	7.3556	7.81266	3.5576	2.75823	1.37274	-1.74034
id 1806	GTtAGTATCCCCGCCTGTC	1	TRNAAspGTC	tRNA	19	17	35	300	290	2	28	18.354	24.5203	1.12138	11.8399	4.19802	4.6159	0.165279	3.56558	1.33597	10.5583
id 1812	CTGTCACGCGGGAGA	1	TRNAAspGTC	tRNA	15	31	45	110	105	0	0	6.72979	8.87804	0	0	2.75056	3.15024	0	0	1.31922	1
id 1819	GGGGTTCGATTCCCCGACGGGGAGcca	2	TRNAAspGTC	tRNA	27	48	74	58	53	75	81	3.54843	4.4813	42.0519	34.2511	1.82718	2.16392	5.3941	5.09808	1.26289	-1.22775
id 1824	CCGGGGTTCAATTCCCCG	5	TRNAAspGTC	tRNA	18	46	63	0	0	17	0	0	0	9.53176	0	0	0	3.25274	0	1	-9.53176
id 1807	TCGATTCCCCGACGGGGAGcca	1	TRNAAspGTC	tRNA	22	53	74	137	97	12	21	8.38164	8.20162	6.7283	8.87992	3.06723	3.03591	2.75024	3.15055	-1.02195	1.31979
id 1817	TCCTCGTTAGTATAGTGGTgAG	4	TRNAAspGTC	tRNA	22	0	21	16	7	0	0	0.978878	0.591869	0	0	-0.030799	-0.75665	0	0	-1.65388	1
id 1823	TCAATTCCCCGACGGGGAGcca	4	TRNAAspGTC	tRNA	22	53	74	34	0	0	1	2.08012	0	0	0.422853	1.05666	0	0	-1.24177	-2.08012	-2.36489
id 1809	CTGTCATGCGGGAGA	1	TRNAAspGTC	tRNA	15	31	45	0	1	0	0	0	0.0845528	0	0	0	-3.564	0	0	-11.8269	1
id 1810	GTgAGTATCCCTGCC	2	TRNAAspGTC	tRNA	15	17	31	0	1	0	0	0	0.0845528	0	0	0	-3.564	0	0	-11.8269	1
id 1825	AGTGGTAGAGCATTTGACT	1	TRNACysACA	tRNA	19	13	31	2994	3406	41	50	183.173	287.987	22.9884	21.1427	7.51706	8.16986	4.52283	4.40208	1.57222	-1.0873
id 1891	GGGGGCATAGCTCAGTGGTAGAGCA	2	TRNACysGCA	tRNA	25	0	24	0	208	0	1	0	17.587	0	0.422853	0	4.13644	0	-1.24177	17.587	-2.36489
id 1854	GGGGGTATAGCTCAGGGGTAGAGCA	2	TRNACysGCA	tRNA	25	0	24	4	22	0	0	0.24472	1.86016	0	0	-2.0308	0.895427	0	0	7.60119	1
id 1849	TCAAATCCAGGTGCCCCCTcca	2	TRNACysGCA	tRNA	22	53	74	10	49	0	0	0.611799	4.14308	0	0	-0.708871	2.05071	0	0	6.77197	1
id 1874	GTATAGCTCAGTGG	4	TRNACysGCA	tRNA	14	4	17	4	0	0	0	0.24472	0	0	0	-2.0308	0	0	0	4.08631	1
id 1862	GGcAGAGCATTTGACTGCAGATC	2	TRNACysGCA	tRNA	23	17	39	15	40	0	0	0.917698	3.38211	0	0	-0.123908	1.75792	0	0	3.68543	1
id 1838	GTGGGtAGAGCATTTGACT	1	TRNACysGCA	tRNA	19	14	32	573	941	1	0	35.0561	79.5641	0.560691	0	5.13159	6.31405	-0.834721	0	2.26963	1.78351
id 1835	AGGGGTAGAGCATTTGACTGC	1	TRNACysGCA	tRNA	21	13	33	111	153	3	5	6.79097	12.9366	1.68207	2.11427	2.76362	3.69338	0.750242	1.08016	1.90497	1.25694
id 1839	TTGACTGCAGATCAAGAGGtCCCCGGT	2	TRNACysGCA	tRNA	27	27	53	267	334	10	12	16.335	28.2406	5.60691	5.07424	4.0299	4.8197	2.48721	2.34319	1.72884	-1.10498
id 1834	AGGGGTAGAGCATTTGACT	1	TRNACysGCA	tRNA	19	13	31	328	394	5	19	20.067	33.3138	2.80346	8.03421	4.32675	5.05805	1.48721	3.00616	1.66013	2.86582
id 1831	TGGTAGAGCATTTGACTGC	1	TRNACysGCA	tRNA	19	16	34	338	364	1	5	20.6788	30.7772	0.560691	2.11427	4.37008	4.94379	-0.834721	1.08016	1.48835	3.77082
id 1826	ATCCGGGTGCCCCCTcca	2	TRNACysGCA	tRNA	18	57	74	84	85	15	124	5.13911	7.18698	8.41037	52.4338	2.36152	2.84539	3.07217	5.71243	1.39849	6.23442
id 1828	TCCGGGTGCCCCCTcca	2	TRNACysGCA	tRNA	17	58	74	36	35	7	52	2.20248	2.95935	3.92484	21.9884	1.13913	1.56528	1.97263	4.45867	1.34365	5.60236
id 1877	TGACTGCAGATCAAGAGGtCCCTGGTT	3	TRNACysGCA	tRNA	27	27	53	11	10	0	4	0.672979	0.845528	0	1.69141	-0.571367	-0.242076	0	0.758229	1.2564	1.69141
id 1888	ACTGCAGATCAAGAGGtCC	4	TRNACysGCA	tRNA	19	29	47	0	0	0	1	0	0	0	0.422853	0	0	0	-1.24177	1	-2.36489
id 1870	AGAGCATTTGACTGC	2	TRNACysGCA	tRNA	15	19	33	2	1	0	0	0.12236	0.0845528	0	0	-3.0308	-3.564	0	0	-1.44714	1
id 1889	TGACTGCAGATCAAGAGGtCCC	2	TRNACysGCA	tRNA	22	27	48	0	8	0	2	0	0.676422	0	0.845706	0	-0.564004	0	-0.241771	-1.47837	-1.18244
id 1840	AGGTAGAGCATTTGACT	2	TRNACysGCA	tRNA	17	15	31	23	11	1	0	1.40714	0.93008	0.560691	0	0.492763	-0.104573	-0.834721	0	-1.51292	1.78351
id 1846	TGACTGCAGATCAAGAGGtCCCTGGT	3	TRNACysGCA	tRNA	26	27	52	24	10	0	7	1.46832	0.845528	0	2.95997	0.554163	-0.242076	0	1.56558	-1.73657	2.95997
id 1871	GGTAGAGCATTTGACTGC	3	TRNACysGCA	tRNA	18	16	33	5	2	0	0	0.305899	0.169106	0	0	-1.70887	-2.564	0	0	-1.80893	1
id 1848	GGGTAGAGCATTTGACTGCAGATCAAGAGGtC	5	TRNACysGCA	tRNA	32	15	46	0	2	0	0	0	0.169106	0	0	0	-2.564	0	0	-5.91347	1
id 1847	TCAAATCCAGGTGCCCCCCcca	4	TRNACysGCA	tRNA	22	53	74	0	1	0	0	0	0.0845528	0	0	0	-3.564	0	0	-11.8269	1
id 1919	TCTCAGTGGGACCTcca	1	TRNAGlnCTG	tRNA	17	58	74	1	0	0	0	0.0611799	0	0	0	-4.0308	0	0	0	16.3452	1
id 1917	AGGGACATGGACTCTGGAGCCA	1	TRNAGlnCTG	tRNA	22	19	40	0	32	0	0	0	2.70569	0	0	0	1.436	0	0	2.70569	1
id 1918	TAATGGTgAGCACTTTGGACT	1	TRNAGlnCTG	tRNA	21	12	32	19	29	0	0	1.16242	2.45203	0	0	0.217129	1.29398	0	0	2.10942	1
id 1904	ATCTCGGTGGAACCTcca	4	TRNAGlnCTG	tRNA	18	57	74	225	320	25	96	13.7655	27.0569	14.0173	40.5939	3.78298	4.75792	3.80914	5.34319	1.96556	2.89599
id 1908	ATGGTgAGCACTCTGGA	4	TRNAGlnCTG	tRNA	17	14	30	85	113	32	90	5.20029	9.55446	17.9421	38.0568	2.37859	3.25617	4.16528	5.25008	1.83729	2.12109
id 1907	AGCACCCTGGACTCTGAATC	1	TRNAGlnCTG	tRNA	20	20	39	9	0	9	26	0.550619	0	5.04622	10.9942	-0.860874	0	2.3352	3.45867	1.81614	2.1787
id 1916	TTCGAGTCTCGGTGGAACC	3	TRNAGlnCTG	tRNA	19	52	70	337	331	388	482	20.6176	27.987	217.548	203.815	4.36581	4.80668	7.76519	7.67112	1.35743	-1.06738
id 1928	TGGTGTAATGGTtAGCACTCTGGACT	2	TRNAGlnCTG	tRNA	26	7	32	1764	1721	36	19	107.921	145.515	20.1849	8.03421	6.75384	7.18503	4.3352	3.00616	1.34835	-2.51237
id 1900	GCACTCTGGACTCTGAATCCGGTAATCCGAGTT	3	TRNAGlnCTG	tRNA	33	21	53	238	213	0	57	14.5608	18.0097	0	24.1026	3.86402	4.17071	0	4.59112	1.23686	24.1026
id 1912	TCTGAATCCAGCGATCCGAGT	1	TRNAGlnCTG	tRNA	21	32	52	17272	12723	236	345	1056.7	1075.76	132.323	145.884	10.0453	10.0711	7.04792	7.18868	1.01804	1.10249
id 1899	GTTCAAGTCTCGGTGGAACC	4	TRNAGlnCTG	tRNA	20	51	70	0	0	1	50	0	0	0.560691	21.1427	0	0	-0.834721	4.40208	1	37.7082
id 1903	TCAAATCTCGGTGGGACC	3	TRNAGlnCTG	tRNA	18	53	70	0	0	4	17	0	0	2.24277	7.1885	0	0	1.16528	2.84569	1	3.2052
id 1911	TTCGAGTCTCTGTGGAACCTc	3	TRNAGlnCTG	tRNA	21	52	72	0	0	1	0	0	0	0.560691	0	0	0	-0.834721	0	1	1.78351
id 1929	CTCTGAATCAAGCGAT	2	TRNAGlnCTG	tRNA	16	31	46	0	0	0	1	0	0	0	0.422853	0	0	0	-1.24177	1	-2.36489
id 1905	GCACTCTGGACTCTGAAT	1	TRNAGlnCTG	tRNA	18	21	38	6059	4370	289	750	370.689	369.496	162.04	317.14	8.53406	8.52941	7.3402	8.30898	-1.00323	1.95717
id 1901	AATGGTaAGCACTCTGGA	2	TRNAGlnCTG	tRNA	18	13	30	59	41	1	20	3.60961	3.46666	0.560691	8.45706	1.85184	1.79355	-0.834721	3.08016	-1.04124	15.0833
id 1902	TGGTGTAATGGTaAGCACTCTGGA	4	TRNAGlnCTG	tRNA	24	7	30	49	34	2	9	2.99781	2.87479	1.12138	3.80568	1.58391	1.52346	0.165279	1.92815	-1.04279	3.39374
id 1920	AGAGTTCAAGTCTCACTG	2	TRNAGlnCTG	tRNA	18	48	65	19	0	0	0	1.16242	0	0	0	0.217129	0	0	0	-1.16242	1
id 1926	ATGGTtAGCACTCTGGACTCTGAAT	2	TRNAGlnCTG	tRNA	25	14	38	18402	11099	3357	1829	1125.83	938.451	1882.24	773.398	10.1368	9.87414	10.8782	9.59507	-1.19967	-2.43373
id 1925	CACCCTGGACTCTGAATCCA	1	TRNAGlnCTG	tRNA	20	22	41	0	3	65	53	0	0.253658	36.4449	22.4112	0	-1.97904	5.18765	4.48615	-3.94231	-1.62619
id 1933	CTTTGAATCCAGCAATCCGAGT	3	TRNAGlnTTG	tRNA	22	31	52	998	1203	0	25	61.0575	101.717	0	10.5713	5.9321	6.66842	0	3.40208	1.66592	10.5713
id 1946	ATGGTtAGCACTCTGGACT	2	TRNAGlnTTG	tRNA	19	14	32	2403	2775	1049	2389	147.015	234.634	588.165	1010.2	7.19982	7.87427	9.20008	9.98042	1.59598	1.71754
id 1934	ATCTCGGTGGGACCTcca	4	TRNAGlnTTG	tRNA	18	57	74	449	436	47	312	27.4698	36.865	26.3525	131.93	4.77977	5.20418	4.71987	7.04363	1.34202	5.00636
id 1937	CTTTGAATCCAGCGATCCGAGT	3	TRNAGlnTTG	tRNA	22	31	52	1101	979	7	43	67.359	82.7771	3.92484	18.1827	6.0738	6.37116	1.97263	4.18449	1.22889	4.63272
id 1935	TAATGGTtAGCACTCTGG	2	TRNAGlnTTG	tRNA	18	12	29	22	16	5	64	1.34596	1.35284	2.80346	27.0626	0.428633	0.435996	1.48721	4.75823	1.00512	9.6533
id 1941	GGTCCCATGGTGTAATGG	4	TRNAGlnTTG	tRNA	18	0	17	0	0	0	7	0	0	0	2.95997	0	0	0	1.56558	1	2.95997
id 1939	CACTCTGGACTTTGAATC	1	TRNAGlnTTG	tRNA	18	22	39	4140	2846	169	672	253.285	240.637	94.7569	284.157	7.98462	7.91072	6.56616	8.15055	-1.05256	2.9988
id 1950	ATCTTGGTGGGACCT	3	TRNAGlnTTG	tRNA	15	57	71	9	1	0	0	0.550619	0.0845528	0	0	-0.860874	-3.564	0	0	-6.51213	1
id 1967	GCGCTCTCACCGCCGCGGCCCGGGTTCGATT	4	TRNAGluCTC	tRNA	31	28	58	13	71	74	0	0.795338	6.00325	41.4912	0	-0.330359	2.58574	5.37473	0	7.54804	-41.4912
id 1963	CGCCGCGGCCCGGGTTCGATTCCCGGTCAGG	5	TRNAGluCTC	tRNA	31	38	68	16	63	61	52	0.978878	5.32682	34.2022	21.9884	-0.030799	2.41328	5.09602	4.45867	5.44176	-1.55547
id 1965	CCGCCGCGGCCCGGGTTCGATTCCCGGTC	6	TRNAGluCTC	tRNA	29	37	65	24	56	82	59	1.46832	4.73495	45.9767	24.9483	0.554163	2.24335	5.52283	4.64087	3.22475	-1.84288
id 1964	GGGTTCGATTCCCGGTCAGGGAAc	5	TRNAGluCTC	tRNA	24	49	72	136	215	431	447	8.32046	18.1788	241.658	189.015	3.05666	4.18419	7.91682	7.56236	2.18484	-1.27851
id 1956	TCCCTGGTGGTCTAGTGGTtAGGATTCGGC	3	TRNAGluCTC	tRNA	30	0	29	853	987	101	144	52.1864	83.4536	56.6298	60.8909	5.7056	6.3829	5.82349	5.92815	1.59914	1.07524
id 1955	TGGTtAGGATTCGGCGCTCTCACCGCC	1	TRNAGluCTC	tRNA	27	15	41	18125	19899	130	194	1108.89	1682.52	72.8899	82.0335	10.1149	10.7164	6.18765	6.35814	1.5173	1.12544
id 1952	AGTGGTtAGGATTCGGCGCTC	1	TRNAGluCTC	tRNA	21	13	33	1011	1014	0	28	61.8529	85.7365	0	11.8399	5.95077	6.42184	0	3.56558	1.38614	11.8399
id 1961	AGGATTCGGCGCTCTCACCGCCGCGGCCC	2	TRNAGluCTC	tRNA	29	20	48	1901	1852	23	26	116.303	156.592	12.8959	10.9942	6.86174	7.29086	3.68884	3.45867	1.34641	-1.17298
id 1958	GATTCGGCGCTCTCACCGCCGCGGCCC	2	TRNAGluCTC	tRNA	27	22	48	1897	1842	21	29	116.058	155.746	11.7745	12.2627	6.8587	7.28305	3.5576	3.61621	1.34197	1.04146
id 1953	CGCGGCCCGGGTTCGATTCC	1	TRNAGluCTC	tRNA	20	41	60	0	0	0	25	0	0	0	10.5713	0	0	0	3.40208	1	10.5713
id 1966	ATTTGGCGCTCTCACC	1	TRNAGluCTC	tRNA	16	23	38	0	0	0	1	0	0	0	0.422853	0	0	0	-1.24177	1	-2.36489
id 1954	GTTCGATTCCCGGTCAGGGAAc	1	TRNAGluCTC	tRNA	22	51	72	0	2	2	11	0	0.169106	1.12138	4.65139	0	-2.564	0.165279	2.21766	-5.91347	4.1479
id 1959	AGGATTCGGTGCTCTCACC	2	TRNAGluCTC	tRNA	19	20	38	0	1	0	0	0	0.0845528	0	0	0	-3.564	0	0	-11.8269	1
id 1983	CTTTCACTGCCGCGGCCCG	3	TRNAGluTTC	tRNA	19	31	49	1	0	0	0	0.0611799	0	0	0	-4.0308	0	0	0	16.3452	1
id 1987	TCGACTCCCGGTATGGGAAc	3	TRNAGluTTC	tRNA	20	53	72	10	42	29	19	0.611799	3.55122	16.2601	8.03421	-0.708871	1.82831	4.02326	3.00616	5.80455	-2.02385
id 1994	CGCCGCGGCCCGGGTTCGATTCCCGGTC	4	TRNAGluTTC	tRNA	28	38	65	21	66	67	32	1.28478	5.58048	37.5663	13.5313	0.361518	2.48039	5.23137	3.75823	4.34354	-2.77625
id 1992	TCCCTGGTGGTCTAGTGGCtAGGATTCGGC	3	TRNAGluTTC	tRNA	30	0	29	121	288	9	3	7.40276	24.3512	5.04622	1.26856	2.88806	4.60592	2.3352	0.343191	3.28947	-3.97792
id 1990	TCCCACATGGTCTAGCGGTtAGGATTCCTG	1	TRNAGluTTC	tRNA	30	0	29	166	274	51	29	10.1559	23.1675	28.5953	12.2627	3.34424	4.53403	4.8377	3.61621	2.28119	-2.33188
id 1974	TCGATTCCCGGCCAGGGAAcca	4	TRNAGluTTC	tRNA	22	53	74	0	24	0	0	0	2.02927	0	0	0	1.02096	0	0	2.02927	1
id 1995	AGTGGCtAGGATTCGGC	1	TRNAGluTTC	tRNA	17	13	29	58	81	8	0	3.54843	6.84877	4.48553	0	1.82718	2.77585	2.16528	0	1.93008	-4.48553
id 1997	CTTTCACCGCCGCGGCCCGGGT	1	TRNAGluTTC	tRNA	22	31	52	193	253	26	0	11.8077	21.3918	14.578	0	3.56166	4.41899	3.86572	0	1.81168	-14.578
id 1971	TCCCATATGGTCTAGCGGTtAGGATTCCTG	1	TRNAGluTTC	tRNA	30	0	29	144	146	11	50	8.8099	12.3447	6.16761	21.1427	3.13913	3.62582	2.62471	4.40208	1.40123	3.42802
id 1975	TGGTCTAGCGGTtAGGATTCCTGGTTTTCA	2	TRNAGluTTC	tRNA	30	7	36	48	48	0	0	2.93663	4.05853	0	0	1.55416	2.02096	0	0	1.38204	1
id 1976	GGTGGTCTAGTGGCtAGGATTC	1	TRNAGluTTC	tRNA	22	5	26	3	3	0	0	0.18354	0.253658	0	0	-2.44584	-1.97904	0	0	1.38204	1
id 1972	CAGTGGTAGAATTCTCGCCT	1	TRNAGluTTC	tRNA	20	12	31	1061	1008	121	322	64.9118	85.2292	67.8437	136.159	6.02041	6.41328	6.08414	7.08915	1.313	2.00695
id 1977	tAGGATTCGGCGCTTTCACCGCC	2	TRNAGluTTC	tRNA	23	19	41	33	29	0	0	2.01894	2.45203	0	0	1.0136	1.29398	0	0	1.21452	1
id 1979	TTCGGCGCTTTCACCGCCGCGGCCCGGGTTCGATTCC	6	TRNAGluTTC	tRNA	37	24	60	23	19	0	0	1.40714	1.6065	0	0	0.492763	0.683923	0	0	1.14168	1
id 1984	GATTCCTGGTTTTCACCCAGGCGGCCC	5	TRNAGluTTC	tRNA	27	22	48	16	0	0	0	0.978878	0	0	0	-0.030799	0	0	0	1.02158	1
id 1969	CGCGGCCCGGGTTCGATTCCCG	6	TRNAGluTTC	tRNA	22	41	62	0	0	4	34	0	0	2.24277	14.377	0	0	1.16528	3.84569	1	6.41039
id 1988	AGACCCGGGTTCAATTCC	2	TRNAGluTTC	tRNA	18	42	59	0	0	17	0	0	0	9.53176	0	0	0	3.25274	0	1	-9.53176
id 1989	GCtAGGATTTGGCGCT	2	TRNAGluTTC	tRNA	16	17	32	0	0	4	0	0	0	2.24277	0	0	0	1.16528	0	1	-2.24277
id 1991	CGCGGCCCGCGTTCGAT	4	TRNAGluTTC	tRNA	17	41	57	0	0	0	1	0	0	0	0.422853	0	0	0	-1.24177	1	-2.36489
id 1981	AGTGGCtAGGATTCGGCGCTTTCACCGCC	2	TRNAGluTTC	tRNA	29	13	41	52	23	0	0	3.18135	1.94471	0	0	1.66964	0.959557	0	0	-1.6359	1
id 1970	GTTCGATTCCCGGTCAGGGAAcc	1	TRNAGluTTC	tRNA	23	51	73	0	4	3	14	0	0.338211	1.68207	5.91994	0	-1.564	0.750242	2.56558	-2.95673	3.51943
id 1985	TCCCTGGTCTAGTGGTtAGGAT	1	TRNAGluTTC	tRNA	22	0	21	51	0	0	0	3.12017	0	0	0	1.64163	0	0	0	-3.12017	1
id 1973	CCAGGCGGCCCGGGTTCGACTCCCGGTGTGGGAAcca	3	TRNAGluTTC	tRNA	37	38	74	15	1	47	100	0.917698	0.0845528	26.3525	42.2853	-0.123908	-3.564	4.71987	5.40208	-10.8536	1.6046
id 2009	TCGATTCCTGGCCAATGCAcca	3	TRNAGlyCCC	tRNA	22	52	73	1	0	0	0	0.0611799	0	0	0	-4.0308	0	0	0	16.3452	1
id 2015	TCTCGCCTCCCACGCGGGAGACCCGG	4	TRNAGlyCCC	tRNA	26	24	49	5	0	11	0	0.305899	0	6.16761	0	-1.70887	0	2.62471	0	3.26905	-6.16761
id 2011	GCATTGGTGGTTCAGTGGTAGAATTCTCGCCT	1	TRNAGlyCCC	tRNA	32	0	31	1131	2167	873	1087	69.1944	183.226	489.484	459.641	6.11258	7.51748	8.93512	8.84436	2.64798	-1.06493
id 2001	TTCAATGGTAGAATTCTCGCCTCCCACGC	2	TRNAGlyCCC	tRNA	29	10	38	0	25	0	28	0	2.11382	0	11.8399	0	1.07985	0	3.56558	2.11382	11.8399
id 2016	TCTCGCCTCCCACGCGGGA	2	TRNAGlyCCC	tRNA	19	24	42	8	0	11	0	0.489439	0	6.16761	0	-1.0308	0	2.62471	0	2.04316	-6.16761
id 2003	AGATTCCCATTCTTGCGACCCG	2	TRNAGlyCCC	tRNA	22	27	48	19	22	36	183	1.16242	1.86016	20.1849	77.3821	0.217129	0.895427	4.3352	6.27393	1.60025	3.83367
id 2007	TCGATTCCCGGGCGGCGCAcca	1	TRNAGlyCCC	tRNA	22	52	73	810	931	171	261	49.5557	78.7186	95.8782	110.365	5.63098	6.29863	6.58313	6.78613	1.58849	1.15109
id 1998	ATTCCCGGCCAATGCAcca	1	TRNAGlyCCC	tRNA	19	55	73	151	147	5	166	9.23816	12.4293	2.80346	70.1936	3.20761	3.63567	1.48721	6.13327	1.34543	25.0382
id 2005	AGTGGTAGAATTCTCGCCT	1	TRNAGlyCCC	tRNA	19	13	31	113	106	5	20	6.91333	8.96259	2.80346	8.45706	2.78938	3.16392	1.48721	3.08016	1.29642	3.01665
id 2000	TTGCGACCCGGGTTCGATT	4	TRNAGlyCCC	tRNA	19	39	57	0	0	0	30	0	0	0	12.6856	0	0	0	3.66512	1	12.6856
id 2010	GGTTCGATTCCCGGTC	1	TRNAGlyCCC	tRNA	16	50	65	0	0	0	2	0	0	0	0.845706	0	0	0	-0.241771	1	-1.18244
id 2002	TATCATGCAAGATTCCCATTC	3	TRNAGlyCCC	tRNA	21	18	38	21	0	0	26	1.28478	0	0	10.9942	0.361518	0	0	3.45867	-1.28478	10.9942
id 2008	AGTGGTtAGGATTCAGC	2	TRNAGlyCCC	tRNA	17	13	29	0	1	0	0	0	0.0845528	0	0	0	-3.564	0	0	-11.8269	1
id 2025	TGGTTCAGTGGTAGAATT	1	TRNAGlyGCC	tRNA	18	7	24	1	3	0	0	0.0611799	0.253658	0	0	-4.0308	-1.97904	0	0	4.14611	1
id 2031	GCATGGGTGGTTCAGTGGTAGAATTCTCGCCT	2	TRNAGlyGCC	tRNA	32	0	31	645	951	291	312	39.461	80.4097	163.161	131.93	5.30236	6.3293	7.35015	7.04363	2.0377	-1.23672
id 2022	TCGATTCCCGGCCCATGCAcca	1	TRNAGlyGCC	tRNA	22	52	73	11723	14677	1269	2152	717.212	1240.98	711.518	909.98	9.48626	10.2773	9.47476	9.82969	1.73029	1.27893
id 2017	TTCCCGGCCAGTGCAcca	4	TRNAGlyGCC	tRNA	18	56	73	0	20	20	85	0	1.69106	11.2138	35.9425	0	0.757924	3.48721	5.16762	1.69106	3.2052
id 2026	AGTGGTAGAATTCTTGCC	2	TRNAGlyGCC	tRNA	18	13	30	1	1	0	0	0.0611799	0.0845528	0	0	-4.0308	-3.564	0	0	1.38204	1
id 2024	TCGATTCCCGGCCAATGCAcca	1	TRNAGlyGCC	tRNA	22	52	73	3704	3704	241	328	226.61	313.183	135.127	138.696	7.82407	8.29086	7.07817	7.11578	1.38204	1.02641
id 2020	TAGAATTCTCGCCTGCCACG	3	TRNAGlyGCC	tRNA	20	18	37	967	832	207	447	59.1609	70.3479	116.063	189.015	5.88657	6.13644	6.85877	7.56236	1.18909	1.62856
id 2021	TTCAGTGGTAGAATTCTCGCCTGCCACGCGGGA	3	TRNAGlyGCC	tRNA	33	10	42	70	58	179	383	4.28259	4.90406	100.364	161.953	2.09848	2.29398	6.64909	7.33943	1.14512	1.61366
id 2018	GCATGGGTGATTCAGTGGT	1	TRNAGlyGCC	tRNA	19	0	18	0	0	1	0	0	0	0.560691	0	0	0	-0.834721	0	1	1.78351
id 2019	CAGTGGTAGAATTCTCGCCTGCCACGCGGGA	3	TRNAGlyGCC	tRNA	31	12	42	80	55	182	429	4.89439	4.6504	102.046	181.404	2.29113	2.21736	6.67307	7.50306	-1.05247	1.77767
id 2027	TCGCCTGCCACGCGGGAGGCCCGGGT	5	TRNAGlyGCC	tRNA	26	26	51	124	61	0	0	7.5863	5.15772	0	0	2.9234	2.36673	0	0	-1.47086	1
id 2032	CAGTTGACCCGGGTTCGATTCCC	4	TRNAGlyTCC	tRNA	23	39	61	14	30	0	19	0.856518	2.53658	0	8.03421	-0.223444	1.34289	0	3.00616	2.9615	8.03421
id 2039	TTGGTGGTATAGTGGTtAGCATAGCTG	3	TRNAGlyTCC	tRNA	27	3	29	0	24	0	0	0	2.02927	0	0	0	1.02096	0	0	2.02927	1
id 2036	TCGATTCCCGGCCAACGCAcca	1	TRNAGlyTCC	tRNA	22	53	74	9938	13121	512	894	608.006	1109.42	287.074	378.031	9.24794	10.1156	8.16528	8.56236	1.82468	1.31684
id 2041	TGGTgAGCATAGCTGCCTTCCAAGCA	4	TRNAGlyTCC	tRNA	26	15	40	11	0	0	0	0.672979	0	0	0	-0.571367	0	0	0	1.48593	1
id 2040	TCGATTCCCGCCCAACGCAcca	2	TRNAGlyTCC	tRNA	22	53	74	2	2	0	0	0.12236	0.169106	0	0	-3.0308	-2.564	0	0	1.38204	1
id 2044	CCTTCCAAGCAGTTGACCCGGGT	2	TRNAGlyTCC	tRNA	23	30	52	891	712	22	18	54.5113	60.2016	12.3352	7.61136	5.76848	5.91173	3.62471	2.92815	1.10439	-1.62063
id 2047	TCGATTCCCAGCCAATGCAcca	2	TRNAGlyTCC	tRNA	22	53	74	0	0	3	1	0	0	1.68207	0.422853	0	0	0.750242	-1.24177	1	-3.97792
id 2034	CCTTCCAAGCAGTTGACCCGGG	1	TRNAGlyTCC	tRNA	22	30	51	57	25	0	6	3.48725	2.11382	0	2.53712	1.80209	1.07985	0	1.34319	-1.64974	2.53712
id 2052	CCGTGATCGTATAGTGGTtAGTACTCTGC	1	TRNAHisGTG	tRNA	29	1	29	7420	71679	1578	1768	453.955	6060.66	884.771	747.604	8.8264	12.5653	9.78916	9.54613	13.3508	-1.18348
id 2050	CGCAGCAACCTCGGTTCG	5	TRNAHisGTG	tRNA	18	38	55	4	0	0	0	0.24472	0	0	0	-2.0308	0	0	0	4.08631	1
id 2054	TCGTATAGTGGTtAGTACTCTGC	1	TRNAHisGTG	tRNA	23	7	29	743	878	39	7	45.4566	74.2373	21.867	2.95997	5.50642	6.21407	4.45068	1.56558	1.63315	-7.38756
id 2053	TAGTGGTtAGTACTCTGCGTTGTGGCCGC	2	TRNAHisGTG	tRNA	29	12	40	285	178	34	22	17.4363	15.0504	19.0635	9.30277	4.12402	3.91173	4.25274	3.21766	-1.15853	-2.04923
id 2051	TACTCTGCGTTGTGGCCGCAGCAACCT	3	TRNAHisGTG	tRNA	27	22	48	19	0	0	0	1.16242	0	0	0	0.217129	0	0	0	-1.16242	1
id 2048	TCGAATCCGAGTCACGGCAcca	2	TRNAHisGTG	tRNA	22	53	74	158	71	28	99	9.66642	6.00325	15.6994	41.8625	3.27298	2.58574	3.97263	5.38759	-1.6102	2.66651
id 2074	ATAACGCCAAGGtCGCGGGT	3	TRNAIleAAT	tRNA	20	35	54	3	0	2	0	0.18354	0	1.12138	0	-2.44584	0	0.165279	0	5.44841	-1.12138
id 2056	tCGCGGGTTCGATCCCCGTACGGGC	2	TRNAIleAAT	tRNA	25	47	71	0	28	0	76	0	2.36748	0	32.1368	0	1.24335	0	5.00616	2.36748	32.1368
id 2063	CGGTTAGCTCAGTCGGC	3	TRNAIleAAT	tRNA	17	3	19	0	27	0	0	0	2.28292	0	0	0	1.19088	0	0	2.28292	1
id 2069	GGTGCTAATAACGCCAAGGtCGCGGGT	3	TRNAIleAAT	tRNA	27	28	54	8	0	0	0	0.489439	0	0	0	-1.0308	0	0	0	2.04316	1
id 2064	TCGATCCCCGTACGGGCCAcca	1	TRNAIleAAT	tRNA	22	55	76	59	65	0	0	3.60961	5.49593	0	0	1.85184	2.45836	0	0	1.52258	1
id 2072	TGGTGCTAATAACGCCAAGGtCGCGGGTT	1	TRNAIleAAT	tRNA	29	27	55	11	0	0	0	0.672979	0	0	0	-0.571367	0	0	0	1.48593	1
id 2055	CAAGGtCGTGGGTTC	1	TRNAIleAAT	tRNA	15	42	56	0	0	0	26	0	0	0	10.9942	0	0	0	3.45867	1	10.9942
id 2060	TAGCTCAGTTGGTtAGA	4	TRNAIleAAT	tRNA	17	7	23	0	0	0	19	0	0	0	8.03421	0	0	0	3.00616	1	8.03421
id 2079	AATAACGCCAAGGtCG	2	TRNAIleAAT	tRNA	16	34	49	0	0	4	0	0	0	2.24277	0	0	0	1.16528	0	1	-2.24277
id 2061	TCGATCCCCGTACTGGCCAcca	1	TRNAIleAAT	tRNA	22	55	76	194	133	66	89	11.8689	11.2455	37.0056	37.6339	3.56911	3.49128	5.20967	5.23396	-1.05543	1.01698
id 2068	GGTGCTAATAACGCCAAGGtCGCGGGTT	3	TRNAIleAAT	tRNA	28	28	55	36	0	0	0	2.20248	0	0	0	1.13913	0	0	0	-2.20248	1
id 2084	CAATCGGTtAGCGCGCGGTACT	2	TRNAIleTAT	tRNA	22	12	33	8	0	0	0	0.489439	0	0	0	-1.0308	0	0	0	2.04316	1
id 2082	ATAATGCCGAGGtTGTGAGTTC	1	TRNAIleTAT	tRNA	22	35	56	39	56	57	38	2.38602	4.73495	31.9594	16.0684	1.2546	2.24335	4.99817	4.00616	1.98446	-1.98896
id 2086	GAGTTCGATCCTCACCTGG	3	TRNAIleTAT	tRNA	19	51	69	16	0	0	0	0.978878	0	0	0	-0.030799	0	0	0	1.02158	1
id 2090	GTTCGAGCCTCACCTGGAGCAcc	2	TRNAIleTAT	tRNA	23	53	75	0	0	35	0	0	0	19.6242	0	0	0	4.29456	0	1	-19.6242
id 2083	ATCGGTtAGCGCGCGGTACTT	4	TRNAIleTAT	tRNA	21	14	34	17	0	0	0	1.04006	0	0	0	0.0566638	0	0	0	-1.04006	1
id 2087	ATCCTCACCTGGAGCAcca	2	TRNAIleTAT	tRNA	19	58	76	30	0	0	0	1.8354	0	0	0	0.876092	0	0	0	-1.8354	1
id 2105	GGTAGGGTGGCCGAGCGGTct	1	TRNALeuAAG	tRNA	21	0	20	1	0	0	1	0.0611799	0	0	0.422853	-4.0308	0	0	-1.24177	16.3452	-2.36489
id 2102	AAGGCTCCAGTCTCTTCGGGGGCGTGGGTT	3	TRNALeuAAG	tRNA	30	34	63	11	0	0	0	0.672979	0	0	0	-0.571367	0	0	0	1.48593	1
id 2091	ATCCCACCGCTGCCAcca	1	TRNALeuAAG	tRNA	18	67	84	5618	5453	142	1330	343.709	461.066	79.6182	562.395	8.42504	8.84883	6.31503	9.13544	1.34145	7.06365
id 2094	CGGAGGCGTGGGTTCGAATCCCACC	3	TRNALeuAAG	tRNA	25	50	74	0	0	0	27	0	0	0	11.417	0	0	0	3.51312	1	11.417
id 2096	GACTCCTGGCTGGCTC	1	TRNALeuAAG	tRNA	16	56	71	0	0	0	5	0	0	0	2.11427	0	0	0	1.08016	1	2.11427
id 2101	ATCCCACTGCTGCCAcca	2	TRNALeuAAG	tRNA	18	67	84	3	2	0	0	0.18354	0.169106	0	0	-2.44584	-2.564	0	0	-1.08536	1
id 2099	GGTAGCGTGGCCGAGCGGTct	2	TRNALeuAAG	tRNA	21	0	20	66	18	90	167	4.03787	1.52195	50.4622	70.6165	2.0136	0.605921	5.65713	6.14193	-2.65309	1.39939
id 2098	TCCCACCGCTGCTAcca	1	TRNALeuAAG	tRNA	17	68	84	0	2	1	0	0	0.169106	0.560691	0	0	-2.564	-0.834721	0	-5.91347	1.78351
id 2097	GGTAGCGTGGCCGAGCGGTctAAGGC	2	TRNALeuAAG	tRNA	26	0	25	35	4	28	74	2.1413	0.338211	15.6994	31.2911	1.09848	-1.564	3.97263	4.96768	-6.33124	1.99315
id 2106	GTCAGGATGGCCGAGC	1	TRNALeuCAA	tRNA	16	0	15	6	0	0	18	0.367079	0	0	7.61136	-1.44584	0	0	2.92815	2.72421	7.61136
id 2115	CATGGAGGCGTGGGTT	3	TRNALeuCAA	tRNA	16	50	65	0	26	0	0	0	2.19837	0	0	0	1.13644	0	0	2.19837	1
id 2116	GTAGGTAGCGCATCAGTCT	1	TRNALeuCAA	tRNA	19	14	32	15	22	0	0	0.917698	1.86016	0	0	-0.123908	0.895427	0	0	2.02699	1
id 2107	GTCAGGATGGCCGAGTGGTctAAGGC	2	TRNALeuCAA	tRNA	26	0	25	177	223	27	139	10.8288	18.8553	15.1387	58.7766	3.43681	4.2369	3.92017	5.87717	1.74121	3.88255
id 2117	CCGGATGGAGGCGTGGGT	3	TRNALeuCAA	tRNA	18	47	64	13	0	0	0	0.795338	0	0	0	-0.330359	0	0	0	1.25733	1
id 2111	TCGAATCCCACTTCTGACAcca	1	TRNALeuCAA	tRNA	22	65	86	1542	1296	119	254	94.3394	109.58	66.7223	107.405	6.55979	6.77585	6.0601	6.74691	1.16156	1.60973
id 2118	TCCAATGGAGGCGTGGGT	3	TRNALeuCAA	tRNA	18	46	63	36	0	0	0	2.20248	0	0	0	1.13913	0	0	0	-2.20248	1
id 2121	CGTTCAGGTCGCAGTCTCCC	3	TRNALeuCAG	tRNA	20	30	49	103	202	9	17	6.30153	17.0797	5.04622	7.1885	2.6557	4.09421	2.3352	2.84569	2.7104	1.42453
id 2119	TCGAATCCCACTCCTGACAcca	1	TRNALeuCAG	tRNA	22	64	85	5809	6707	330	1551	355.394	567.095	185.028	655.845	8.47328	9.14745	7.5316	9.35721	1.59568	3.54457
id 2122	GTCAGGATGGCCGAGCGGTctAAGGC	2	TRNALeuCAG	tRNA	26	0	25	6455	7287	682	1429	394.916	616.136	382.392	604.257	8.6254	9.2671	8.57891	9.23902	1.56017	1.58021
id 2132	ACCCCACTTCTGGTAcca	1	TRNALeuTAA	tRNA	18	68	85	13	66	0	0	0.795338	5.58048	0	0	-0.330359	2.48039	0	0	7.01649	1
id 2130	GTTAAGATGGCAGAGCC	1	TRNALeuTAA	tRNA	17	0	16	2	5	0	6	0.12236	0.422764	0	2.53712	-3.0308	-1.24208	0	1.34319	3.45509	2.53712
id 2133	ACCCCACTCTCGGTAcca	1	TRNALeuTAA	tRNA	18	68	85	25	45	0	0	1.5295	3.80487	0	0	0.613057	1.92785	0	0	2.48766	1
id 2128	GTTAAGATGGCAGAGCCc	1	TRNALeuTAA	tRNA	18	0	17	573	903	111	107	35.0561	76.3511	62.2368	45.2453	5.13159	6.25458	5.95969	5.4997	2.17797	-1.37554
id 2138	TGGACATATGTCCGCGTGGGT	3	TRNALeuTAA	tRNA	21	43	63	11	0	0	0	0.672979	0	0	0	-0.571367	0	0	0	1.48593	1
id 2127	TCGAACCCCACTCCTGGTAcca	1	TRNALeuTAA	tRNA	22	64	85	201	197	35	221	12.2972	16.6569	19.6242	93.4506	3.62025	4.05805	4.29456	6.54613	1.35453	4.76201
id 2126	ACCGGGATGGCTGAG	1	TRNALeuTAA	tRNA	15	0	14	0	0	0	20	0	0	0	8.45706	0	0	0	3.08016	1	8.45706
id 2139	GTGGTtAAGGCATTGGAC	1	TRNALeuTAA	tRNA	18	14	31	18	0	0	0	1.10124	0	0	0	0.139126	0	0	0	-1.10124	1
id 2125	ACCAGGATGGCCGAGTGGTtAAG	2	TRNALeuTAA	tRNA	23	0	22	30	0	0	41	1.8354	0	0	17.337	0.876092	0	0	4.11578	-1.8354	17.337
id 2134	GTtAAGGCGTTGGACTTAAGA	4	TRNALeuTAA	tRNA	21	17	37	33	0	0	0	2.01894	0	0	0	1.0136	0	0	0	-2.01894	1
id 2151	AGTGGTctAAGGCGCTGGATTT	2	TRNALeuTAG	tRNA	22	13	34	0	22	0	0	0	1.86016	0	0	0	0.895427	0	0	1.86016	1
id 2148	GGTAGTGTGGCCGAGCGGTct	2	TRNALeuTAG	tRNA	21	0	20	0	17	20	97	0	1.4374	11.2138	41.0168	0	0.523458	3.48721	5.35814	1.4374	3.65769
id 2144	GCGCTGGATTTAGGCTC	3	TRNALeuTAG	tRNA	17	24	40	0	0	0	33	0	0	0	13.9542	0	0	0	3.80262	1	13.9542
id 2145	GGCCGAGTGGTctAAGGC	4	TRNALeuTAG	tRNA	18	8	25	0	0	0	13	0	0	0	5.49709	0	0	0	2.45867	1	5.49709
id 2152	AGCGGTctAAGGCGCTG	4	TRNALeuTAG	tRNA	17	13	29	0	0	0	2	0	0	0	0.845706	0	0	0	-0.241771	1	-1.18244
id 2179	GCCCGGCTAGCTCAGTCGGTAGAGCATGGGACTC	1	TRNALysCTT	tRNA	34	0	33	7893	49282	1057	320	482.893	4166.93	592.651	135.313	8.91556	12.0248	9.21104	7.08016	8.6291	-4.37985
id 2173	TCAGGGtCGTGGGTTCGAG	4	TRNALysCTT	tRNA	19	40	58	7	0	0	0	0.428259	0	0	0	-1.22344	0	0	0	2.33503	1
id 2154	GCATGGGACTCTTAATCCC	2	TRNALysCTT	tRNA	19	23	41	20	28	0	106	1.2236	2.36748	0	44.8224	0.291129	1.24335	0	5.48615	1.93485	44.8224
id 2164	GCTAGCTCAGTCGGTAGAGCATGAGACTCTTAATCT	2	TRNALysCTT	tRNA	36	5	40	375	497	70	148	22.9425	42.0227	39.2484	62.5823	4.51995	5.3931	5.29456	5.96768	1.83166	1.59452
id 2178	tCGTGGGTTCGAGCCC	3	TRNALysCTT	tRNA	16	46	61	9	0	0	1	0.550619	0	0	0.422853	-0.860874	0	0	-1.24177	1.81614	-2.36489
id 2167	CAGTCGGTAGAGCATGGGACTC	1	TRNALysCTT	tRNA	22	12	33	3647	4283	53	91	223.123	362.139	29.7166	38.4796	7.8017	8.5004	4.8932	5.26602	1.62305	1.29488
id 2155	GGTAGAGCATGGGACTC	2	TRNALysCTT	tRNA	17	17	33	29	31	0	11	1.77422	2.62114	0	4.65139	0.827182	1.39019	0	2.21766	1.47735	4.65139
id 2176	CCGGCTAGCTCAGTCGGTAGAGCATGAGAC	1	TRNALysCTT	tRNA	30	2	31	483	501	61	78	29.5499	42.3609	34.2022	32.9825	4.88508	5.40466	5.09602	5.04363	1.43354	-1.03698
id 2166	CAGTCGGTAGAGCATGGGACTCTTAATCCC	2	TRNALysCTT	tRNA	30	12	41	582	595	76	132	35.6067	50.3089	42.6126	55.8166	5.15408	5.65274	5.41321	5.80262	1.41291	1.30986
id 2177	CCCCACGTTGGGCGcca	3	TRNALysCTT	tRNA	17	59	75	60	61	76	78	3.67079	5.15772	42.6126	32.9825	1.87609	2.36673	5.41321	5.04363	1.40507	-1.29197
id 2160	TCGGTAGAGCATGAGACT	1	TRNALysCTT	tRNA	18	15	32	3435	3483	71	222	210.153	294.497	39.8091	93.8734	7.7153	8.20211	5.31503	6.55264	1.40135	2.35809
id 2171	GTCGGTGGAGCATGGGACTC	1	TRNALysCTT	tRNA	20	14	33	3	3	0	0	0.18354	0.253658	0	0	-2.44584	-1.97904	0	0	1.38204	1
id 2174	tCGTGGGTTCGAG	3	TRNALysCTT	tRNA	13	46	58	13	0	0	0	0.795338	0	0	0	-0.330359	0	0	0	1.25733	1
id 2162	CCACGTTGGGCGcca	2	TRNALysCTT	tRNA	15	61	75	142	129	22	59	8.68754	10.9073	12.3352	24.9483	3.11895	3.44722	3.62471	4.64087	1.25551	2.02253
id 2170	CCTACGTTGGGCGcc	1	TRNALysCTT	tRNA	15	60	74	0	14	0	0	0	1.18374	0	0	0	0.24335	0	0	1.18374	1
id 2175	CGCACGTTGGGCGcca	2	TRNALysCTT	tRNA	16	60	75	16	0	0	0	0.978878	0	0	0	-0.030799	0	0	0	1.02158	1
id 2157	GCCCGGCTAGCTCAG	3	TRNALysCTT	tRNA	15	0	14	0	0	0	10	0	0	0	4.22853	0	0	0	2.08016	1	4.22853
id 2158	GCGTGAGACTCTTAATC	1	TRNALysCTT	tRNA	17	23	39	0	0	18	86	0	0	10.0924	36.3654	0	0	3.3352	5.18449	1	3.60323
id 2159	CCGGCTAGCTCAG	4	TRNALysCTT	tRNA	13	2	14	0	0	0	6	0	0	0	2.53712	0	0	0	1.34319	1	2.53712
id 2168	tCGTGGGTTCGAGCCCCACGTTGGGCGcca	3	TRNALysCTT	tRNA	30	46	75	99	58	59	84	6.05681	4.90406	33.0808	35.5197	2.59856	2.29398	5.04792	5.15055	-1.23506	1.07372
id 2153	GCATGGGACTCTTAATC	1	TRNALysCTT	tRNA	17	23	39	30	10	0	117	1.8354	0.845528	0	49.4738	0.876092	-0.242076	0	5.62859	-2.17071	49.4738
id 2161	AGCATGAGACTCTTAATCT	1	TRNALysCTT	tRNA	19	22	40	19	6	13	40	1.16242	0.507317	7.28899	16.9141	0.217129	-0.979042	2.86572	4.08016	-2.29131	2.3205
id 2172	GCTAGCTCAGTCGGTAGAGCATAAGACT	2	TRNALysCTT	tRNA	28	5	32	7	2	0	0	0.428259	0.169106	0	0	-1.22344	-2.564	0	0	-2.5325	1
id 2156	GCATGAGACTCTTAATC	1	TRNALysCTT	tRNA	17	23	39	0	3	7	43	0	0.253658	3.92484	18.1827	0	-1.97904	1.97263	4.18449	-3.94231	4.63272
id 2169	AGTTGGTAGAGCATAAGAC	2	TRNALysCTT	tRNA	19	13	31	0	1	0	0	0	0.0845528	0	0	0	-3.564	0	0	-11.8269	1
id 2190	CAGTCGGTAGAGCTaTCAGAC	1	TRNALysTTT	tRNA	21	12	32	0	86	1	3	0	7.27154	0.560691	1.26856	0	2.86226	-0.834721	0.343191	7.27154	2.26249
id 2206	TAGAGCATCAGACTTTTAATC	3	TRNALysTTT	tRNA	21	19	39	3	0	0	0	0.18354	0	0	0	-2.44584	0	0	0	5.44841	1
id 2208	TCTGAGGGtCCAGGGTTCA	2	TRNALysTTT	tRNA	19	38	56	3	0	0	0	0.18354	0	0	0	-2.44584	0	0	0	5.44841	1
id 2196	CTTTTAATCTGAGGGtCC	4	TRNALysTTT	tRNA	18	31	48	22	50	0	0	1.34596	4.22764	0	0	0.428633	2.07985	0	0	3.14099	1
id 2191	AGTTGGTAGAGCATCAGAC	2	TRNALysTTT	tRNA	19	13	31	104	216	0	8	6.36271	18.2634	0	3.38283	2.66964	4.19088	0	1.75823	2.87038	3.38283
id 2195	TTTTAATCTGAGGGtCC	4	TRNALysTTT	tRNA	17	32	48	39	80	0	0	2.38602	6.76422	0	0	1.2546	2.75792	0	0	2.83494	1
id 2183	CCTGTTCGGGCGcca	3	TRNALysTTT	tRNA	15	61	75	58	97	5	45	3.54843	8.20162	2.80346	19.0284	1.82718	3.03591	1.48721	4.25008	2.31134	6.78747
id 2194	TCTGAGGGtCCAGGGTTT	1	TRNALysTTT	tRNA	18	38	55	0	27	0	0	0	2.28292	0	0	0	1.19088	0	0	2.28292	1
id 2221	TAGTTCAGGTGGTAGAGCATCAGAC	1	TRNALysTTT	tRNA	25	7	31	0	26	0	1	0	2.19837	0	0.422853	0	1.13644	0	-1.24177	2.19837	-2.36489
id 2199	TTTTAATCTGAGGGtCCA	4	TRNALysTTT	tRNA	18	32	49	24	37	0	0	1.46832	3.12845	0	0	0.554163	1.64545	0	0	2.13064	1
id 2192	GGATAGCTCAGTCGGTAGAG	2	TRNALysTTT	tRNA	20	4	23	87	128	25	43	5.32265	10.8228	14.0173	18.1827	2.41214	3.436	3.80914	4.18449	2.03334	1.29716
id 2211	CAGTAGGTAGAACATCAGACTTTT	2	TRNALysTTT	tRNA	24	12	35	9	0	0	0	0.550619	0	0	0	-0.860874	0	0	0	1.81614	1
id 2226	TCAAGTCCCTGTCCAGGCGcca	3	TRNALysTTT	tRNA	22	54	75	20	26	27	0	1.2236	2.19837	15.1387	0	0.291129	1.13644	3.92017	0	1.79665	-15.1387
id 2193	TCAAGTCCCTGTTCAGGCGcca	5	TRNALysTTT	tRNA	22	54	75	15	19	15	16	0.917698	1.6065	8.41037	6.76565	-0.123908	0.683923	3.07217	2.75823	1.75058	-1.2431
id 2181	CAGTCGGTAGAGCATCAGAC	1	TRNALysTTT	tRNA	20	12	31	3689	4241	26	371	225.693	358.588	14.578	156.879	7.81822	8.48618	3.86572	7.2935	1.58883	10.7613
id 2186	GCCCGGATAGCTCAGTCGGTAGAGC	2	TRNALysTTT	tRNA	25	0	24	516	572	55	310	31.5688	48.3642	30.838	131.084	4.98043	5.59587	4.94664	7.03435	1.53202	4.25074
id 2187	CCGGATAGCTCAGTCGGTAGAGC	3	TRNALysTTT	tRNA	23	2	24	543	581	70	298	33.2207	49.1251	39.2484	126.01	5.05401	5.61839	5.29456	6.9774	1.47875	3.21058
id 2203	TCAAGTCCCTGTTCAGGCAcca	1	TRNALysTTT	tRNA	22	54	75	107	107	0	0	6.54625	9.04714	0	0	2.71067	3.17746	0	0	1.38204	1
id 2214	TCAGTCAGTAGAGCATC	2	TRNALysTTT	tRNA	17	11	27	1	1	0	2	0.0611799	0.0845528	0	0.845706	-4.0308	-3.564	0	-0.241771	1.38204	-1.18244
id 2204	CAGTTGGTAGAACATCAGACT	1	TRNALysTTT	tRNA	21	12	32	23	22	0	0	1.40714	1.86016	0	0	0.492763	0.895427	0	0	1.32195	1
id 2209	CCTGGATAGCTCAGTTGGTAG	5	TRNALysTTT	tRNA	21	1	21	13	0	0	0	0.795338	0	0	0	-0.330359	0	0	0	1.25733	1
id 2182	TTCAAGTCCTCGTTC	2	TRNALysTTT	tRNA	15	53	67	0	0	0	26	0	0	0	10.9942	0	0	0	3.45867	1	10.9942
id 2188	GGtAGAGCATCAGACT	4	TRNALysTTT	tRNA	16	17	32	0	0	0	6	0	0	0	2.53712	0	0	0	1.34319	1	2.53712
id 2215	CTCAGTGGGtAGAGC	5	TRNALysTTT	tRNA	15	10	24	0	0	1	1	0	0	0.560691	0.422853	0	0	-0.834721	-1.24177	1	-1.32597
id 2205	CTTTTAATCTGAGGGtCCA	1	TRNALysTTT	tRNA	19	31	49	14	9	0	0	0.856518	0.760975	0	0	-0.223444	-0.394079	0	0	-1.12555	1
id 2216	TCTGAGGGtCCAGGGTTCAAGT	2	TRNALysTTT	tRNA	22	38	59	201	110	30	22	12.2972	9.3008	16.8207	9.30277	3.62025	3.21736	4.07217	3.21766	-1.32216	-1.80814
id 2212	GATAGCTCAGTTGGTAGAAC	3	TRNALysTTT	tRNA	20	5	24	22	0	0	0	1.34596	0	0	0	0.428633	0	0	0	-1.34596	1
id 2218	tCCAGGGTTCAAGTCCCTGTTCGGGCGcca	2	TRNALysTTT	tRNA	30	46	75	185	97	503	477	11.3183	8.20162	282.028	201.701	3.50058	3.03591	8.13969	7.65607	-1.38001	-1.39825
id 2222	CAAGTCCCTGTTCAGGCGcca	4	TRNALysTTT	tRNA	21	55	75	8	4	14	7	0.489439	0.338211	7.84968	2.95997	-1.0308	-1.564	2.97263	1.56558	-1.44714	-2.65194
id 2239	TCAGTCTCATAATCTGAAGGtC	3	TRNAMetCAT	tRNA	22	26	47	2	0	0	0	0.12236	0	0	0	-3.0308	0	0	0	8.17262	1
id 2250	AGCAGAGTGGCGCAGCGGAAGCGTGCTGGGC	3	TRNAMetCAT	tRNA	31	0	30	184	636	93	0	11.2571	53.7756	52.1443	0	3.49276	5.74888	5.70444	0	4.77704	-52.1443
id 2233	ATAACCCAGAGGtCGATGGATC	2	TRNAMetCAT	tRNA	22	33	54	82	105	6	18	5.01675	8.87804	3.36415	7.61136	2.32675	3.15024	1.75024	2.92815	1.76968	2.26249
id 2228	CATAATCTGAAGGtCCTGAGT	1	TRNAMetCAT	tRNA	21	33	53	487	486	0	138	29.7946	41.0926	0	58.3537	4.89698	5.36081	0	5.86675	1.3792	58.3537
id 2234	TCGAAACCATCCTCTGCTAcc	2	TRNAMetCAT	tRNA	21	53	73	114	107	52	74	6.97451	9.04714	29.156	31.2911	2.80209	3.17746	4.86572	4.96768	1.29717	1.07323
id 2236	GCGCGTCAGTCTCATAATCTG	2	TRNAMetCAT	tRNA	21	21	41	13	0	0	0	0.795338	0	0	0	-0.330359	0	0	0	1.25733	1
id 2247	TAACCCAGAGGtCGATGGATCG	1	TRNAMetCAT	tRNA	22	34	55	424	319	73	89	25.9403	26.9723	40.9305	37.6339	4.69712	4.75341	5.3551	5.23396	1.03979	-1.0876
id 2249	TTCGATCCTCACACGGGGCAcc	1	TRNAMetCAT	tRNA	22	53	74	0	0	22	0	0	0	12.3352	0	0	0	3.62471	0	1	-12.3352
id 2235	TCGAACCTCAGAGGGGGCAcca	2	TRNAMetCAT	tRNA	22	54	75	31	20	0	0	1.89658	1.69106	0	0	0.923397	0.757924	0	0	-1.12153	1
id 2243	TCGAGCCTCAGAGAGGGCAcca	2	TRNAMetCAT	tRNA	22	54	75	20	0	0	0	1.2236	0	0	0	0.291129	0	0	0	-1.2236	1
id 2248	AACCATCCTCTGCTAcca	3	TRNAMetCAT	tRNA	18	57	74	0	7	0	1	0	0.591869	0	0.422853	0	-0.75665	0	-1.24177	-1.68956	-2.36489
id 2245	TCTGAAGGtCGTGAGT	2	TRNAMetCAT	tRNA	16	38	53	33	0	0	0	2.01894	0	0	0	1.0136	0	0	0	-2.01894	1
id 2246	TCTGAAGGtCGTGAGTTC	1	TRNAMetCAT	tRNA	18	38	55	35	0	0	0	2.1413	0	0	0	1.09848	0	0	0	-2.1413	1
id 2232	GAAACCATCCTCTGCTAcc	1	TRNAMetCAT	tRNA	19	58	76	0	4	0	26	0	0.338211	0	10.9942	0	-1.564	0	3.45867	-2.95673	10.9942
id 2257	GTTGGGAGAGCGTTAGACTGAAGATCTAAA	2	TRNAPheGAA	tRNA	30	14	43	7	24	0	0	0.428259	2.02927	0	0	-1.22344	1.02096	0	0	4.73841	1
id 2260	TAGACTGAAGATCTAAAGGtCCCT	4	TRNAPheGAA	tRNA	24	27	50	4	10	0	0	0.24472	0.845528	0	0	-2.0308	-0.242076	0	0	3.45509	1
id 2258	GAGAGCGTTAGACTGAAGATCTAAA	3	TRNAPheGAA	tRNA	25	19	43	12	29	0	0	0.734159	2.45203	0	0	-0.445837	1.29398	0	0	3.33992	1
id 2262	AGTTGGGAGAGCGTTAGACTGAA	2	TRNAPheGAA	tRNA	23	13	35	32	45	0	0	1.95776	3.80487	0	0	0.969201	1.92785	0	0	1.94349	1
id 2255	TCCCGGGTTTCGGCAc	1	TRNAPheGAA	tRNA	16	58	73	17	21	0	7	1.04006	1.77561	0	2.95997	0.0566638	0.828313	0	1.56558	1.70722	2.95997
id 2256	TCAATCCCGGGTTTCGGCAcca	2	TRNAPheGAA	tRNA	22	55	76	17	19	0	3	1.04006	1.6065	0	1.26856	0.0566638	0.683923	0	0.343191	1.54463	1.26856
id 2265	GTTGGGAGAGCGTTAGACTGAA	2	TRNAPheGAA	tRNA	22	14	35	11	11	0	0	0.672979	0.93008	0	0	-0.571367	-0.104573	0	0	1.38204	1
id 2254	TCCCGGGTTTCGGCAcca	1	TRNAPheGAA	tRNA	18	58	75	21	20	1	5	1.28478	1.69106	0.560691	2.11427	0.361518	0.757924	-0.834721	1.08016	1.31622	3.77082
id 2252	GGTTCGATCCCGGGTTT	1	TRNAPheGAA	tRNA	17	51	67	0	0	0	16	0	0	0	6.76565	0	0	0	2.75823	1	6.76565
id 2253	TCGATCCCGGGTTTCGGCAcca	1	TRNAPheGAA	tRNA	22	54	75	148	98	27	150	9.05462	8.28617	15.1387	63.428	3.17865	3.05071	3.92017	5.98705	-1.09274	4.1898
id 2266	TTAGACTGAAGATCTAAAGGtCCCTGGT	5	TRNAPheGAA	tRNA	28	26	53	18	11	0	0	1.10124	0.93008	0	0	0.139126	-0.104573	0	0	-1.18402	1
id 2268	GAGAGCGTTAGACTGAAGATCT	2	TRNAPheGAA	tRNA	22	19	40	5	3	0	0	0.305899	0.253658	0	0	-1.70887	-1.97904	0	0	-1.20595	1
id 2270	CCGAAATAGCTCAGTTGGGAGAG	1	TRNAPheGAA	tRNA	23	1	23	21	0	0	0	1.28478	0	0	0	0.361518	0	0	0	-1.28478	1
id 2280	TGGTCTAGGGGTATGATTCTCGCT	2	TRNAProAGG	tRNA	24	7	30	2671	2871	81	235	163.411	242.751	45.416	99.3705	7.35237	7.92333	5.50513	6.63475	1.48552	2.18801
id 2276	ATCCCGGACGAGCCCcca	1	TRNAProAGG	tRNA	18	57	74	14486	14667	2432	15910	886.252	1240.14	1363.6	6727.59	9.79157	10.2763	10.4132	12.7159	1.3993	4.93369
id 2275	GCAAAAGGtCCTGGGTTC	1	TRNAProAGG	tRNA	18	37	54	0	0	0	15	0	0	0	6.3428	0	0	0	2.66512	1	6.3428
id 2282	AGAGGtCCCGGGTTC	2	TRNAProAGG	tRNA	15	47	61	0	0	0	4	0	0	0	1.69141	0	0	0	0.758229	1	1.69141
id 2283	CGAGAGGtCCCGGGTTCA	3	TRNAProAGG	tRNA	18	38	55	0	0	14	17	0	0	7.84968	7.1885	0	0	2.97263	2.84569	1	-1.09198
id 2279	TCTCGCTTAGGGTGCGAGAGGtCCCGG	3	TRNAProAGG	tRNA	27	24	50	27	12	7	32	1.65186	1.01463	3.92484	13.5313	0.724088	0.020958	1.97263	3.75823	-1.62803	3.44761
id 2286	TCGGGTGTGAGAGGtCCCGGGTT	3	TRNAProCGG	tRNA	23	31	53	53	64	0	9	3.24253	5.41138	0	3.80568	1.69712	2.436	0	1.92815	1.66887	3.80568
id 2288	TCGGGTGCGAGAGGtCCCGGGTT	3	TRNAProCGG	tRNA	23	31	53	137	86	9	15	8.38164	7.27154	5.04622	6.3428	3.06723	2.86226	2.3352	2.66512	-1.15266	1.25694
id 2290	TAGGGGTATGATTCTCGCTTCGGGTGCGA	5	TRNAProCGG	tRNA	29	12	40	29	0	0	0	1.77422	0	0	0	0.827182	0	0	0	-1.77422	1
id 2296	GTATGATTCTCGCTTTG	1	TRNAProTGG	tRNA	17	17	33	1	0	10	51	0.0611799	0	5.60691	21.5655	-4.0308	0	2.48721	4.43065	16.3452	3.84624
id 2300	TGGTCTAGTGGTATGATTCTCGCTT	3	TRNAProTGG	tRNA	25	7	31	55	63	108	150	3.36489	5.32682	60.5547	63.428	1.75056	2.41328	5.92017	5.98705	1.58306	1.04745
id 2298	AGGGGTATGATTCTCGGT	2	TRNAProTGG	tRNA	18	13	30	184	159	7	21	11.2571	13.4439	3.92484	8.87992	3.49276	3.74888	1.97263	3.15055	1.19426	2.26249
id 2291	TTGGGTGCGAGAGGtCCCGGGT	2	TRNAProTGG	tRNA	22	31	52	2606	1864	20	122	159.435	157.606	11.2138	51.5881	7.31682	7.30018	3.48721	5.68897	-1.0116	4.6004
id 2299	TTCTCGGTTTGGGTCC	3	TRNAProTGG	tRNA	16	23	38	47	0	0	3	2.87545	0	0	1.26856	1.52379	0	0	0.343191	-2.87545	1.26856
id 2305	GCCCGGATGATCCTCAG	1	TRNASeC(e)TCA	tRNA	17	0	16	0	42	135	77	0	3.55122	75.6934	32.5597	0	1.82831	6.24209	5.02502	3.55122	-2.32476
id 2301	TAGCGACAGAGTGGTTCAATTCCACC	2	TRNASeC(e)TCA	tRNA	26	52	77	15	0	0	29	0.917698	0	0	12.2627	-0.123908	0	0	3.61621	1.08968	12.2627
id 2302	CTCAGTGGTCTGGGGTGCAGGCTTC	3	TRNASeC(e)TCA	tRNA	25	12	36	0	0	0	39	0	0	0	16.4913	0	0	0	4.04363	1	16.4913
id 2304	CGGATGATCCTCAGTGGTCTGGGGTG	2	TRNASeC(e)TCA	tRNA	26	3	28	0	1	0	0	0	0.0845528	0	0	0	-3.564	0	0	-11.8269	1
id 2306	CAGAAGAtTGAGGGTT	1	TRNASeCTCA	tRNA	16	40	55	0	3	0	0	0	0.253658	0	0	0	-1.97904	0	0	-3.94231	1
id 2307	TGCTACTAATGCCAGGGtCGAGGTTT	1	TRNASerACT	tRNA	26	30	55	74	44	0	0	4.52731	3.72032	0	0	2.17865	1.89543	0	0	-1.21691	1
id 2321	GGTtAAGGCGATGGACTAGAAATCC	5	TRNASerAGA	tRNA	25	16	40	2	8	0	0	0.12236	0.676422	0	0	-3.0308	-0.564004	0	0	5.52814	1
id 2320	GTGGTtAAGGCGATGGACT	4	TRNASerAGA	tRNA	19	14	32	1	3	0	0	0.0611799	0.253658	0	0	-4.0308	-1.97904	0	0	4.14611	1
id 2322	GGTtAAGGCGATGGACT	4	TRNASerAGA	tRNA	17	16	32	1	3	0	0	0.0611799	0.253658	0	0	-4.0308	-1.97904	0	0	4.14611	1
id 2309	ATCCTGCCGACTACGcca	1	TRNASerAGA	tRNA	18	67	84	429	691	35	255	26.2462	58.426	19.6242	107.828	4.71403	5.86854	4.29456	6.75258	2.22608	5.49462
id 2311	GTAGTCGTGGCCGAGT	2	TRNASerAGA	tRNA	16	0	15	118	89	222	1483	7.21923	7.5252	124.474	627.091	2.85184	2.91173	6.95969	9.29253	1.04238	5.03795
id 2318	CGCAGGTTCGAATCCTG	3	TRNASerAGA	tRNA	17	56	72	0	10	0	5	0	0.845528	0	2.11427	0	-0.242076	0	1.08016	-1.18269	2.11427
id 2317	CCGCGCAGGTTCGAATCCTG	3	TRNASerAGA	tRNA	20	53	72	0	3	0	15	0	0.253658	0	6.3428	0	-1.97904	0	2.66512	-3.94231	6.3428
id 2326	ATCCTGTTCGTGACGcca	1	TRNASerCGA	tRNA	18	67	84	2753	2490	62	286	168.428	210.536	34.7629	120.936	7.39599	7.71793	5.11948	6.9181	1.25001	3.47888
id 2329	TTCCCCGCACAGGTTCGAATCCT	2	TRNASerCGA	tRNA	23	49	71	19	15	0	0	1.16242	1.26829	0	0	0.217129	0.342886	0	0	1.09108	1
id 2328	GTGGTtAAGGCGTTGGAC	3	TRNASerCGA	tRNA	18	14	31	0	0	1	0	0	0	0.560691	0	0	0	-0.834721	0	1	1.78351
id 2330	TCGAATCCTGCTCACAGCGcca	1	TRNASerCGA	tRNA	22	63	84	19	0	0	0	1.16242	0	0	0	0.217129	0	0	0	-1.16242	1
id 2344	CGAGTGGTtAAGGCGATGGACT	3	TRNASerGCT	tRNA	22	11	32	1	15	0	0	0.0611799	1.26829	0	0	-4.0308	0.342886	0	0	20.7305	1
id 2342	ATGGACTGCTAATCCATTGTGCT	5	TRNASerGCT	tRNA	23	26	48	0	57	0	0	0	4.81951	0	0	0	2.26889	0	0	4.81951	1
id 2336	ATCCCACCCTCGTCGcca	1	TRNASerGCT	tRNA	18	67	84	154	418	43	233	9.4217	35.3431	24.1097	98.5248	3.23599	5.14335	4.59154	6.62241	3.75124	4.08652
id 2340	ATCCCACCTTCGTCGcca	1	TRNASerGCT	tRNA	18	67	84	995	1276	219	402	60.874	107.889	122.791	169.987	5.92775	6.75341	6.94007	7.40928	1.77234	1.38436
id 2352	TTGTGCTTTGCACGCGTGGGTTC	3	TRNASerGCT	tRNA	23	42	64	16	20	0	0	0.978878	1.69106	0	0	-0.030799	0.757924	0	0	1.72754	1
id 2337	TCGAATCCCATCCTCGTCGcca	1	TRNASerGCT	tRNA	22	63	84	9313	8513	1662	3366	569.768	719.798	931.869	1423.32	9.15423	9.49145	9.86398	10.475	1.26332	1.52739
id 2356	TtAAGGCGATGGACTGCTAATCC	5	TRNASerGCT	tRNA	23	18	40	18	0	0	0	1.10124	0	0	0	0.139126	0	0	0	-1.10124	1
id 2347	GGCCGAGTGGTtAAGGCGATGGAC	4	TRNASerGCT	tRNA	24	8	31	0	7	0	0	0	0.591869	0	0	0	-0.75665	0	0	-1.68956	1
id 2353	TGGTtAAGGCGATGGACTGCTAATCC	4	TRNASerGCT	tRNA	26	15	40	31	8	0	0	1.89658	0.676422	0	0	0.923397	-0.564004	0	0	-2.80384	1
id 2343	CGAGTGGTtAAGGCGATGGAC	4	TRNASerGCT	tRNA	21	11	31	0	3	0	0	0	0.253658	0	0	0	-1.97904	0	0	-3.94231	1
id 2331	GACGAGGTGGCCGAGT	2	TRNASerGCT	tRNA	16	0	15	0	1	26	190	0	0.0845528	14.578	80.3421	0	-3.564	3.86572	6.32808	-11.8269	5.5112
id 2367	CGAGTGGTtAAG	3	TRNASerTGA	tRNA	12	11	22	1	6	0	0	0.0611799	0.507317	0	0	-4.0308	-0.979042	0	0	8.29221	1
id 2370	TCGAATCCTGTCGGCTACGcca	1	TRNASerTGA	tRNA	22	63	84	1297	1827	240	192	79.3503	154.478	134.566	81.1878	6.31016	7.27126	7.07217	6.34319	1.94678	-1.65747
id 2364	CCCCGCGCAGGTTCGAATCCTG	4	TRNASerTGA	tRNA	22	51	72	0	8	0	20	0	0.676422	0	8.45706	0	-0.564004	0	3.08016	-1.47837	8.45706
id 2360	ACCCTGCTCGCTGCGcca	1	TRNASerTGA	tRNA	18	67	84	477	175	107	840	29.1828	14.7967	59.994	355.197	4.86705	3.88721	5.90675	8.47247	-1.97225	5.92054
id 2372	TTAGAGCCAGACTGCCTGGGTT	1	TRNASupTTA	tRNA	22	32	53	0	0	29	0	0	0	16.2601	0	0	0	4.02326	0	1	-16.2601
id 2375	TCGACTCCCAGCGGGGCCTcca	1	TRNAThrAGT	tRNA	22	55	76	10	26	0	0	0.611799	2.19837	0	0	-0.708871	1.13644	0	0	3.59329	1
id 2376	CTTAGTTGGTtAAAGCGCCTGTCT	3	TRNAThrAGT	tRNA	24	10	33	3	5	0	0	0.18354	0.422764	0	0	-2.44584	-1.24208	0	0	2.30339	1
id 2378	TCGAATCCCAGCGAGGCCTcca	1	TRNAThrAGT	tRNA	22	55	76	11	0	0	0	0.672979	0	0	0	-0.571367	0	0	0	1.48593	1
id 2381	GTTCGAATCCCAGCGGGGCCTcc	1	TRNAThrAGT	tRNA	23	53	75	1	1	20	9	0.0611799	0.0845528	11.2138	3.80568	-4.0308	-3.564	3.48721	1.92815	1.38204	-2.9466
id 2379	CGCCGTGGCTTAGTTGGTtAAAG	2	TRNAThrAGT	tRNA	23	2	24	12	0	0	0	0.734159	0	0	0	-0.445837	0	0	0	1.3621	1
id 2380	tCCTGGGTTCGAATCCCAGCGGGGCCTc	1	TRNAThrAGT	tRNA	28	47	74	0	0	10	10	0	0	5.60691	4.22853	0	0	2.48721	2.08016	1	-1.32597
id 2373	TCGAATCCCAGCGGTGCCTcca	1	TRNAThrAGT	tRNA	22	55	76	597	313	55	106	36.5244	26.465	30.838	44.8224	5.19079	4.72601	4.94664	5.48615	-1.3801	1.45348
id 2387	CGGAAGCGTGCTGGGCCC	1	TRNAThrCGT	tRNA	18	15	32	51	80	0	0	3.12017	6.76422	0	0	1.64163	2.75792	0	0	2.1679	1
id 2386	GGCCCTGTAGCTCAGCGGTtGGAGCGC	1	TRNAThrCGT	tRNA	27	0	26	0	23	0	0	0	1.94471	0	0	0	0.959557	0	0	1.94471	1
id 2382	ACCCCGTCCGTGCCTcca	2	TRNAThrCGT	tRNA	18	57	74	328	416	14	268	20.067	35.1739	7.84968	113.325	4.32675	5.13644	2.97263	6.82432	1.75283	14.4368
id 2384	CGGTGGCCAAGTGGTAAGGCGTCGGTC	3	TRNAThrCGT	tRNA	27	4	30	0	15	0	0	0	1.26829	0	0	0	0.342886	0	0	1.26829	1
id 2392	CTTAGTTGGCtAAAGCGCCTGTC	1	TRNAThrCGT	tRNA	23	10	32	13	0	0	0	0.795338	0	0	0	-0.330359	0	0	0	1.25733	1
id 2393	TCGTAAACCGAAGAtCACGGGT	2	TRNAThrCGT	tRNA	22	31	52	17	0	0	0	1.04006	0	0	0	0.0566638	0	0	0	-1.04006	1
id 2388	TCGTAAACCGAAGAtCGCGGGT	1	TRNAThrCGT	tRNA	22	31	52	719	480	0	0	43.9883	40.5853	0	0	5.45905	5.34289	0	0	-1.08385	1
id 2390	TCGTAAACAGGAGAtCCTGGGT	3	TRNAThrCGT	tRNA	22	33	54	19	0	0	0	1.16242	0	0	0	0.217129	0	0	0	-1.16242	1
id 2400	TCAAATCTCGCTGGGGCCTcca	1	TRNAThrTGT	tRNA	22	54	75	287	380	86	219	17.5586	32.13	48.2195	92.6048	4.13411	5.00585	5.59154	6.53302	1.82987	1.92049
id 2398	ATCCCAGTAGAGCCTcca	1	TRNAThrTGT	tRNA	18	59	76	781	782	139	833	47.7815	66.1203	77.9361	352.237	5.57838	6.04702	6.28422	8.4604	1.3838	4.51956
id 2405	TAGCTCAGGGGTtAGAGCACTGGTCT	2	TRNAThrTGT	tRNA	26	7	32	224	185	0	0	13.7043	15.6423	0	0	3.77656	3.96738	0	0	1.14141	1
id 2397	GGCTCCATAGCTCAGGGG	3	TRNAThrTGT	tRNA	18	0	17	0	0	0	23	0	0	0	9.72562	0	0	0	3.28179	1	9.72562
id 2395	TTCTCGCTGGGGCCTcca	1	TRNAThrTGT	tRNA	18	58	75	143	102	1	99	8.74872	8.62438	0.560691	41.8625	3.12907	3.10842	-0.834721	5.38759	-1.01442	74.6622
id 2408	TAAACCAGGGGtCGCGAGT	3	TRNAThrTGT	tRNA	19	35	53	19	0	0	0	1.16242	0	0	0	0.217129	0	0	0	-1.16242	1
id 2396	AGTTCGATCCTCGCTGGGGCCTcca	1	TRNAThrTGT	tRNA	25	51	75	0	1	0	28	0	0.0845528	0	11.8399	0	-3.564	0	3.56558	-11.8269	11.8399
id 2419	CGGTAGCGCGTCTGACTCC	2	TRNATrpCCA	tRNA	19	15	33	178	276	0	0	10.89	23.3366	0	0	3.44493	4.54452	0	0	2.14293	1
id 2413	CAATGGTAGCGCGTCTGACT	2	TRNATrpCCA	tRNA	20	12	31	0	19	0	26	0	1.6065	0	10.9942	0	0.683923	0	3.45867	1.6065	10.9942
id 2414	ATCACGTCGGGGTCAcca	1	TRNATrpCCA	tRNA	18	57	74	4735	3744	546	2963	289.687	316.566	306.138	1252.91	8.17835	8.30636	8.25804	10.2911	1.09279	4.09265
id 2417	GTCACGTCGGGGTCAcca	1	TRNATrpCCA	tRNA	18	57	74	1471	855	126	654	89.9956	72.2926	70.6471	276.546	6.49178	6.17578	6.14256	8.11138	-1.24488	3.91447
id 2422	TGACTCCAGATCAGAAGGtTGCGTGTT	3	TRNATrpCCA	tRNA	27	27	53	24	0	0	0	1.46832	0	0	0	0.554163	0	0	0	-1.46832	1
id 2412	CTCCAGATCAGAAGGcTGC	3	TRNATrpCCA	tRNA	19	30	48	38	0	0	28	2.32484	0	0	11.8399	1.21713	0	0	3.56558	-2.32484	11.8399
id 2426	TGGTAGAGCAGAGGA	1	TRNATyrATA	tRNA	15	16	30	0	0	0	26	0	0	0	10.9942	0	0	0	3.45867	1	10.9942
id 2433	ATCCTTAGGtCGCTGGTT	5	TRNATyrGTA	tRNA	18	37	54	1	6	0	0	0.0611799	0.507317	0	0	-4.0308	-0.979042	0	0	8.29221	1
id 2440	ATAGCTCAGTTGGTAGAG	4	TRNATyrGTA	tRNA	18	6	23	1	6	0	0	0.0611799	0.507317	0	0	-4.0308	-0.979042	0	0	8.29221	1
id 2441	CAGTGGTAGAGCATT	1	TRNATyrGTA	tRNA	15	12	26	1	5	0	0	0.0611799	0.422764	0	0	-4.0308	-1.24208	0	0	6.91018	1
id 2427	TCGATTCCAGCTCGAAGGAcca	1	TRNATyrGTA	tRNA	22	54	75	430	1377	17	266	26.3073	116.429	9.53176	112.479	4.71739	6.86331	3.25274	6.81351	4.42573	11.8004
id 2446	TGGTAGAGCGGAGGACTGTA	2	TRNATyrGTA	tRNA	20	16	35	18	45	0	0	1.10124	3.80487	0	0	0.139126	1.92785	0	0	3.45509	1
id 2443	TGGTAGAGCGGAGGACTGTAG	1	TRNATyrGTA	tRNA	21	16	36	100	248	0	0	6.11799	20.9691	0	0	2.61306	4.39019	0	0	3.42745	1
id 2434	CCTTCGATAGCTCAGCTG	4	TRNATyrGTA	tRNA	18	0	17	0	26	0	0	0	2.19837	0	0	0	1.13644	0	0	2.19837	1
id 2456	GCTCAGCTGGTAGAGC	5	TRNATyrGTA	tRNA	16	9	24	8	0	0	0	0.489439	0	0	0	-1.0308	0	0	0	2.04316	1
id 2460	TTCGAATCCGGCTCGGAGGAcc	1	TRNATyrGTA	tRNA	22	53	74	12	16	40	42	0.734159	1.35284	22.4277	17.7598	-0.445837	0.435996	4.48721	4.15055	1.84271	-1.26283
id 2448	TTGGTAGAGCGGAGGAC	2	TRNATyrGTA	tRNA	17	15	31	129	170	0	0	7.8922	14.374	0	0	2.98043	3.84539	0	0	1.82129	1
id 2431	TCGAATCCGGCTCGAAGGAcc	1	TRNATyrGTA	tRNA	21	54	74	208	226	230	508	12.7254	19.1089	128.959	214.809	3.66964	4.25617	7.01077	7.74691	1.50163	1.66572
id 2455	TAGCTCAGCTGGTAGAGC	2	TRNATyrGTA	tRNA	18	7	24	11	0	0	0	0.672979	0	0	0	-0.571367	0	0	0	1.48593	1
id 2449	ATAGCTCAGTTGGTAGAGCGGAGGACTGTAG	2	TRNATyrGTA	tRNA	31	6	36	155	156	0	0	9.48288	13.1902	0	0	3.24533	3.7214	0	0	1.39095	1
id 2429	TCGATTCCGGCTCGAAGGAcca	1	TRNATyrGTA	tRNA	22	54	75	8217	7791	442	1629	502.715	658.75	247.826	688.828	8.9736	9.36359	7.95318	9.428	1.31039	2.77949
id 2451	TTGGTAGAGCGGAGGACTGTAG	2	TRNATyrGTA	tRNA	22	15	36	58	54	0	0	3.54843	4.56585	0	0	1.82718	2.19088	0	0	1.28672	1
id 2428	ATTCCGGCTCGAAGGAcca	1	TRNATyrGTA	tRNA	19	57	75	92	75	9	136	5.62855	6.34146	5.04622	57.508	2.49276	2.66481	2.3352	5.84569	1.12666	11.3963
id 2452	ATAGCTCAGTTGGTAGAGCGGAGGAC	3	TRNATyrGTA	tRNA	26	6	31	24	19	0	0	1.46832	1.6065	0	0	0.554163	0.683923	0	0	1.09411	1
id 2437	tCGCTGGTT	3	TRNATyrGTA	tRNA	9	46	54	0	8	0	0	0	0.676422	0	0	0	-0.564004	0	0	-1.47837	1
id 2453	ATCCTTAGGtCGCTGGTTCGATT	4	TRNATyrGTA	tRNA	23	37	59	22	5	0	0	1.34596	0.422764	0	0	0.428633	-1.24208	0	0	-3.18371	1
id 2465	TCCCTGGTGGTCTAGTGGCtAGGAT	1	TRNAUndet???	tRNA	25	0	24	20	17	0	0	1.2236	1.4374	0	0	0.291129	0.523458	0	0	1.17473	1
id 2462	TCCAGGTTCGAATCCTG	1	TRNAUndet???	tRNA	17	43	59	0	0	0	28	0	0	0	11.8399	0	0	0	3.56558	1	11.8399
id 2463	GCCCGCATTCTCCAcca	1	TRNAUndet???	tRNA	17	60	76	0	0	0	10	0	0	0	4.22853	0	0	0	2.08016	1	4.22853
id 2466	TCCCTGGTAGTCTAGTGGTtAGGAT	1	TRNAUndet???	tRNA	25	0	24	0	0	0	1	0	0	0	0.422853	0	0	0	-1.24177	1	-2.36489
id 2473	AAACCAGGCGGAAACAcca	4	TRNAValAAC	tRNA	19	57	75	1	0	1	0	0.0611799	0	0.560691	0	-4.0308	0	-0.834721	0	16.3452	1.78351
id 2470	CACGCGAAAGGtCCCCGGT	4	TRNAValAAC	tRNA	19	35	53	8	16	0	16	0.489439	1.35284	0	6.76565	-1.0308	0.435996	0	2.75823	2.76407	6.76565
id 2476	GTTTCCGTAGTGTAGTGGTtATCACGTTCGCCT	2	TRNAValAAC	tRNA	33	0	32	4299	7923	2017	3099	263.012	669.911	1130.91	1310.42	8.03899	9.38783	10.1433	10.3558	2.54707	1.15873
id 2479	TCGCCTAACACGCGAAAGGtCCCTGGAT	3	TRNAValAAC	tRNA	28	27	54	0	16	0	0	0	1.35284	0	0	0	0.435996	0	0	1.35284	1
id 2467	TCGAAACCGGGCGGAAACAcca	1	TRNAValAAC	tRNA	22	54	75	5040	4773	872	3968	308.347	403.57	488.923	1677.88	8.26841	8.65668	8.93346	10.7124	1.30882	3.43179
id 2481	AAACCGGGCAGAAACAcc	3	TRNAValAAC	tRNA	18	57	74	0	0	1	1	0	0	0.560691	0.422853	0	0	-0.834721	-1.24177	1	-1.32597
id 2482	GTTTCCGTAGTGTAGTGGTcATC	2	TRNAValAAC	tRNA	23	0	22	763	456	38	38	46.6802	38.5561	21.3063	16.0684	5.54474	5.26889	4.41321	4.00616	-1.21071	-1.32597
id 2475	GTTTCCGTAGTGTAGTGGTtATC	1	TRNAValAAC	tRNA	23	0	22	277	150	20	37	16.9468	12.6829	11.2138	15.6456	4.08294	3.66481	3.48721	3.96768	-1.33619	1.3952
id 2480	TGTAGTGGTcATCACGTTCGCCT	3	TRNAValAAC	tRNA	23	10	32	82	0	0	0	5.01675	0	0	0	2.32675	0	0	0	-5.01675	1
id 2489	TCGAAACCGGGCAGAAGCAcca	2	TRNAValCAC	tRNA	22	54	75	146	332	34	162	8.93226	28.0715	19.0635	68.5022	3.15903	4.81103	4.25274	6.09808	3.14271	3.59337
id 2497	GCTTCTGTAGTGTAGTGGTtATCACGTTCGCCT	1	TRNAValCAC	tRNA	33	0	32	353	779	173	258	21.5965	65.8666	96.9996	109.096	4.43273	6.04148	6.59991	6.76946	3.04987	1.12471
id 2502	TCGATCCCGGGCGGAAACAcca	1	TRNAValCAC	tRNA	22	54	75	73	159	27	33	4.46613	13.4439	15.1387	13.9542	2.15903	3.74888	3.92017	3.80262	3.01019	-1.08489
id 2499	GTTTCCGTAGTGTAGCGGTtATC	2	TRNAValCAC	tRNA	23	0	22	0	22	0	0	0	1.86016	0	0	0	0.895427	0	0	1.86016	1
id 2484	TCACACGCGAAAGGtCCCCGGT	1	TRNAValCAC	tRNA	22	32	53	77	86	0	49	4.71085	7.27154	0	20.7198	2.23599	2.86226	0	4.37294	1.54357	20.7198
id 2485	tCCCCGGTTCGATCCCG	5	TRNAValCAC	tRNA	17	46	62	0	0	0	11	0	0	0	4.65139	0	0	0	2.21766	1	4.65139
id 2494	AAGGtCCCCGGTTCGA	4	TRNAValCAC	tRNA	16	43	58	0	0	0	4	0	0	0	1.69141	0	0	0	0.758229	1	1.69141
id 2503	ACCAGGCGGAAACAcc	3	TRNAValCAC	tRNA	16	59	74	0	0	0	2	0	0	0	0.845706	0	0	0	-0.241771	1	-1.18244
id 2504	GTTTCCGTAGTGTAGTGGTtA	1	TRNAValCAC	tRNA	21	0	20	0	0	4	2	0	0	2.24277	0.845706	0	0	1.16528	-0.241771	1	-2.65194
id 2501	TAGTGTAGCGGTtATCACATTCGCCT	4	TRNAValCAC	tRNA	26	7	32	17	0	0	0	1.04006	0	0	0	0.0566638	0	0	0	-1.04006	1
id 2500	TGTAGTGGTtATCACATTCGCCT	1	TRNAValCAC	tRNA	23	10	32	18	0	0	0	1.10124	0	0	0	0.139126	0	0	0	-1.10124	1
id 2505	GTGGTtATCACGTTCGCC	2	TRNAValCAC	tRNA	18	14	31	13	8	3	1	0.795338	0.676422	1.68207	0.422853	-0.330359	-0.564004	0.750242	-1.24177	-1.1758	-3.97792
id 2483	TCGAAACTGGGCGGAAACAcca	4	TRNAValCAC	tRNA	22	54	75	20	7	0	19	1.2236	0.591869	0	8.03421	0.291129	-0.75665	0	3.00616	-2.06734	8.03421
id 2511	GGTTCCATAGTGTAGCGGTtATC	2	TRNAValTAC	tRNA	23	0	22	4	67	0	0	0.24472	5.66503	0	0	-2.0308	2.50208	0	0	23.1491	1
id 2512	TACACGCAGAAGGtCCTG	4	TRNAValTAC	tRNA	18	33	50	3	21	0	0	0.18354	1.77561	0	0	-2.44584	0.828313	0	0	9.67425	1
id 2517	GTGGTtATCACATCTGCTTTACACG	4	TRNAValTAC	tRNA	25	14	38	2	0	0	0	0.12236	0	0	0	-3.0308	0	0	0	8.17262	1
id 2514	TCACGTCTGCTTTACACG	3	TRNAValTAC	tRNA	18	21	38	13	21	0	0	0.795338	1.77561	0	0	-0.330359	0.828313	0	0	2.23252	1
id 2515	AGTGGTtATCACGTCTGCT	2	TRNAValTAC	tRNA	19	13	31	54	62	0	0	3.30371	5.24227	0	0	1.72409	2.39019	0	0	1.58678	1
id 2508	TCGAGCCCCAGTGGAACCAcca	1	TRNAValTAC	tRNA	22	54	75	5313	5487	562	1067	325.049	463.941	315.109	451.184	8.34451	8.8578	8.29971	8.81757	1.4273	1.43184
id 2507	AGCCCCAGTGGAACCAcca	3	TRNAValTAC	tRNA	19	57	75	1	1	1	3	0.0611799	0.0845528	0.560691	1.26856	-4.0308	-3.564	-0.834721	0.343191	1.38204	2.26249
id 2516	TTTACACGCAGAAGGtCCTG	1	TRNAValTAC	tRNA	20	31	50	12	12	0	0	0.734159	1.01463	0	0	-0.445837	0.020958	0	0	1.38204	1
id 2506	AAACCGAGCGGAAACAcca	1	TRNAValTAC	tRNA	19	57	75	0	0	1	31	0	0	0.560691	13.1084	0	0	-0.834721	3.71243	1	23.3791
id 2521	CACATTCGCCTTACACG	3	TRNAValTAC	tRNA	17	22	38	0	0	0	1	0	0	0	0.422853	0	0	0	-1.24177	1	-2.36489
id 2519	CCATAGTGTAGTGGTtATC	2	TRNAValTAC	tRNA	19	4	22	21	0	0	0	1.28478	0	0	0	0.361518	0	0	0	-1.28478	1
id 2510	TAGTGTAGCGGTtATCACGTCTGCTTTACACGCAGA	5	TRNAValTAC	tRNA	36	7	42	0	6	0	0	0	0.507317	0	0	0	-0.979042	0	0	-1.97116	1
id 2524	TTGTTCGAGACCCGCGGGC	2	VTRNA1-1	scRNA	19	73	91	0	18	41	107	0	1.52195	22.9884	45.2453	0	0.605921	4.52283	5.4997	1.52195	1.96818
id 2522	GCGGTTACTTCGACAGTTCT	4	VTRNA1-1	scRNA	20	26	45	0	0	0	20	0	0	0	8.45706	0	0	0	3.08016	1	8.45706
id 2523	GCTGGCTTTAGCTCAGCGGTTACTTCGAC	5	VTRNA1-1	scRNA	29	11	39	0	0	0	16	0	0	0	6.76565	0	0	0	2.75823	1	6.76565
id 2525	GACCCGCGGGCGCTCTCCAGTCCT	1	VTRNA1-1	scRNA	24	81	104	120	42	237	331	7.34159	3.55122	132.884	139.964	2.87609	1.82831	7.05402	7.12892	-2.06734	1.05328
id 2526	TGTCTGGGTTGTTCGAGACC	3	VTRNA1-1	scRNA	20	65	84	40	0	22	29	2.4472	0	12.3352	12.2627	1.29113	0	3.62471	3.61621	-2.4472	-1.00591
id 2528	CTTCGAGTACATTGTAACCACC	2	VTRNA1-2	scRNA	22	33	54	17	24	0	0	1.04006	2.02927	0	0	0.0566638	1.02096	0	0	1.95111	1
id 2527	CTTTAGCTCAGCGGTT	4	VTRNA1-2	scRNA	16	16	31	0	9	0	9	0	0.760975	0	3.80568	0	-0.394079	0	1.92815	-1.3141	3.80568
id 2530	GACCCGCGGGTGCTTTCCAGCTCT	1	VTRNA1-2	scRNA	24	71	94	25	0	278	236	1.5295	0	155.872	99.7934	0.613057	0	7.28422	6.64087	-1.5295	-1.56195
id 2529	TCTCTGGGTGGTTCGAGACC	3	VTRNA1-2	scRNA	20	55	74	26	0	0	0	1.59068	0	0	0	0.669641	0	0	0	-1.59068	1
id 2531	TCTGGGTTGTTCGAGACC	2	VTRNA1-3	scRNA	18	57	74	0	21	0	22	0	1.77561	0	9.30277	0	0.828313	0	3.21766	1.77561	9.30277
