# Supplementary material for: Androgens alter the heterogeneity of small extracellular vesicles and the small RNA cargo in prostate cancer
Source: J Extracell Vesicles. 2021 Aug 18;10(10):e12136. doi: 10.1002/jev2.12136 (PMC8374107; doi:10.1002/jev2.12136)
Supplement: Supplementary file 3 — Supporting information. [file JEV2-10-e12136-s001.xlsx]

## Sheet: Isoform types cells
ID	Sequence	Lenght (nt)	Name	Alteration	mirBase Name	Mature miR sequence (MirBase)
Shorter 3p			12
id 13	ACGGATGTTTGAGCATGTGCT	21	hsa-miR-105-3p	ACGGATGTTTGAGCATGTGCTA	hsa-miR-105-3p	ACGGATGTTTGAGCATGTGCTA	22
id 101	TTGCAGCTGCCTGGGAGTGACTT	23	hsa-miR-1301-3p	TTGCAGCTGCCTGGGAGTGACTTC	hsa-miR-1301-3p	TTGCAGCTGCCTGGGAGTGACTTC	24
id 109	CAGTGCAATGTTAAAAGGGC	20	hsa-miR-130a-3p	CAGTGCAATGTTAAAAGGGCAT	hsa-miR-130a-3p	CAGTGCAATGTTAAAAGGGCAT	22
id 158	CGAATCATTATTTGCTGCTC	20	hsa-miR-15b-3	CGAATCATTATTTGCTGCTCTA	hsa-miR-15b-3p	CGAATCATTATTTGCTGCTCTA	22
id 257	CTCAGTAGCCAGTGTAGATCC	21	hsa-miR-222-5p	CTCAGTAGCCAGTGTAGATCCT	hsa-miR-222-5p	CTCAGTAGCCAGTGTAGATCCT	22
id 260	TGTCAGTTTGTCAAATACCCC	21	hsa-miR-223-3p	TGTCAGTTTGTCAAATACCCCA	hsa-miR-223-3p	TGTCAGTTTGTCAAATACCCCA	22
id 386		0	hsa-miR-335-5p	TCAAGAGCAATAACGAAAAATGT	hsa-miR-335-5p	TCAAGAGCAATAACGAAAAATGT	23
id 418	CCACTTGGATCTGAAGGCTGCC	22	hsa-miR-3614-5p	CCACTTGGATCTGAAGGCTGCCC	hsa-miR-3614-5p	CCACTTGGATCTGAAGGCTGCCC	23
id 543	CCTGGACACCGCTCAGCCGGCC	22	hsa-miR-46383p	CCTGGACACCGCTCAGCCGGCCG	hsa-miR-4638-3p	CCTGGACACCGCTCAGCCGGCCG	23
id 617	TCAGTAAATGTTTATTAGATG	21	hsa-miR-545-5p	TCAGTAAATGTTTATTAGATGA	hsa-miR-545-5p	TCAGTAAATGTTTATTAGATGA	22
id 663	ATTCTAATTTCTCCACGTCTT	21	hsa-miR-576-5p	ATTCTAATTTCTCCACGTCTTT	hsa-miR-576-5p	ATTCTAATTTCTCCACGTCTTT	22
id 712	CTGTTGCCACTAACCTCAACC	21	hsa-miR-744-3p	CTGTTGCCACTAACCTCAACCT	hsa-miR-744-3p	CTGTTGCCACTAACCTCAACCT	22
Longer 3p			1
id 528	AAACCGTTACCATTACTGAGTTT	23	hsa-miR-451a-5p	AAACCGTTACCATTACTGAGTTt	hsa-miR-451a-5p	AAACCGTTACCATTACTGAGTT	22
Longer5p			1		1
id 727	CCTTGGGAGCCCTGTTAGACTC	22	hsa-miR-887-5p	cCTTGGGAGCCCTGTTAGACTC	hsa-miR-887	CTTGGGAGCCCTGTTAGACTC	21
Shifted 5p<-3p
id 641	ACAAAAACCACAATTACTTTTG	22	hsa-miR-548t-3p	acAAAAACCACAATTACTTTTGCACCA	hsa-miR-548t-3p	AAAAACCACAATTACTTTTGCACCA	25
Trailers			5
id 38	GAGGATTGCTTGAGC	15	hsa-miR-1273h	5p trailer	5p arm position 19 to 32 in precursor hairpin miR-273h-5p at 33 to 53
id 42	CTATCTTCTTTGCTCATCCTTG	22	hsa-miR-1255a	5p trailer	5p arm position 1 to 22 in precursor hairpin miR-1255a-5p at 28 to 50
id 155	TTGAGGCCTTAAAGTACTG	19	hsa-miR-15b	5p trailer	5p arm position 1 to 19 in precursor hairpin miR-15b-5p at 20 to 41
id 218	TTGTTTGCAGTCCTCTGTT	19	hsa-miR-19a	5p trailer	5p arm position -6 to 13 in precursor hairpin miR-19a-5p at 14 to 35
id 490	TCCGGTGCACATTGTAGGC	19	hsa-miR-421	5p trailer	5p arm position -6 to 13 in precursor hairpin miR-421 at 48 to 70
Stem Loops			5
id 767	TAGAGTTACACCCTGGGAGTT	21	hsa-let-7c	stem-loop	stem loop 33 to 53 nt in the precursor hairpin
id 49	AGGTATTTTAGTAACATC	18	hsa-miR-125b-2	stem-loop	stem loop 38 to 55 nt in the precursor hairpin
id 376	TGTAAAGCTGGAGACCC	17	hsa-miR-324	stem-loop	stem loop 36 to 52 nt in the precursor hairpin
id 397	GTCATATGTCGTTTGTGGGA	20	hsa-miR-340	stem-loop	stem loop 38 to 57 nt in the precursor hairpin
id 404	GTGAGCAATAGTAAGGAAG	19	hsa-miR-34a	stem-loop	stem loop 45 to 63 nt in the precursor hairpin
Oposite strand			2
id 379	CCTCATCTGTCTGTTGGGCT	20	hsa-miR-326-5p	novel	Only miR-326-3p is anotated as miR
id 535	AAACTCAGTAATGGTAACGGTTT	23	hsa-miR-451b-3p	novel	Only miR-451b-5p is anotated as miR

## Sheet: Isoform types EV
ID	Sequence	Length (nt)	Name	Alteration	MirBase	Mature miR sequence (MirBase)	Length (nt) mirBase
Shorter 3p			33
id 776	CTATACAGTCTACTGTCTTTC	21	hsa-let-7f-3p	CTATACAGTCTACTGTCTTTCC	hsa-let-7f-2-3p	CTATACAGTCTACTGTCTTTCC	22
id 13	ACGGATGTTTGAGCATGTGCT	21	hsa-miR-105-3p	ACGGATGTTTGAGCATGTGCTA	hsa-miR-105-3p	ACGGATGTTTGAGCATGTGCTA	22
id 26	GGACCCACCCGGCCGGGAAT	20	hsa-miR-1180-5p	GGACCCACCCGGCCGGGAATA	hsa-miR-1180-5p	GGACCCACCCGGCCGGGAATA	21
id 36	ACGCCCTTCCCCCCCTTCTTC	21	hsa-miR-1249-3p	ACGCCCTTCCCCCCCTTCTTCA	hsa-miR-1249-3p	ACGCCCTTCCCCCCCTTCTTCA	22
id 46	ACGGGTTAGGCTCTTGGGA	19	hsa-miR-125b-3p	ACGGGTTAGGCTCTTGGGAGCT	hsa-miR-125b-1-3p	ACGGGTTAGGCTCTTGGGAGCT	22
id 54	ATCCCACCACTGCCACCA	18	hsa-miR-1260b-5p	ATCCCACCACTGCCACCAT	hsa-miR-1260b	ATCCCACCACTGCCACCAT	19
id 86	TCTGGGCAACAAAGTGAGACC	21	hsa-miR-1285-3p	TCTGGGCAACAAAGTGAGACCT	hsa-miR-1285-3p	TCTGGGCAACAAAGTGAGACCT	22
id 101	TTGCAGCTGCCTGGGAGTGACTT	23	hsa-miR-1301-3p	TTGCAGCTGCCTGGGAGTGACTTC	hsa-miR-1301-3p	TTGCAGCTGCCTGGGAGTGACTTC	24
id 217	TGTGCAAATCTATGCAAAACTG	22	hsa-miR-19a-3p	TGTGCAAATCTATGCAAAACTGA	hsa-miR-19a-3p	TGTGCAAATCTATGCAAAACTGA	23
id 260	TGTCAGTTTGTCAAATACCCC	22	hsa-miR-223-3p	TGTCAGTTTGTCAAATACCCCA	hsa-miR-223-3p	TGTCAGTTTGTCAAATACCCCA	22
id 268	TGGGTTCCTGGCATGCTGA	19	hsa-miR-23b-5p	TGGGTTCCTGGCATGCTGATTT	hsa-miR-23b-5p	TGGGTTCCTGGCATGCTGATTT	22
id 275	TGAGGCTCTGTTAGCCTTGGCT	22	hsa-miR-2467-5p	TGAGGCTCTGTTAGCCTTGGCTC	hsa-miR-2467-5p	TGAGGCTCTGTTAGCCTTGGCTC	23
id 327	ATCAGGGCTTGTGGAATGGGAA	22	hsa-miR-3127-5p	ATCAGGGCTTGTGGAATGGGAAG	hsa-miR-3127-5p	ATCAGGGCTTGTGGAATGGGAAG	23
id 384	CTAGGTATGGTCCCAGGGATC	21	hsa-miR-331-5p	CTAGGTATGGTCCCAGGGATCC	hsa-miR-331-5p	CTAGGTATGGTCCCAGGGATCC	22
id 386	TCAAGAGCAATAACGAAAAAT	21	hsa-miR-335-5p	TCAAGAGCAATAACGAAAAATGT	hsa-miR-335-5p	TCAAGAGCAATAACGAAAAATGT	23
id 391	TGAGCGCCTCGACGACAGAGCC	22	hsa-miR-339-3p	TGAGCGCCTCGACGACAGAGCCG	hsa-miR-339-3p	TGAGCGCCTCGACGACAGAGCCG	23
id 392	GTGCATTGTAGTTGCATTG	19	hsa-miR-33a-5p	GTGCATTGTAGTTGCATTGCA	hsa-miR-33a-5p	GTGCATTGTAGTTGCATTGCA	21
id 393	GTGCATTGCTGTTGCATTG	19	hsa-miR-33b-5p	GTGCATTGCTGTTGCATTGC	hsa-miR-33b-5p	GTGCATTGCTGTTGCATTGC	20
id 440	AATAATACATGGTTGATCT	19	hsa-miR-369-3p	AATAATACATGGTTGATCTTT	hsa-miR-369-3p	AATAATACATGGTTGATCTTT	21
id 455	ACTGGACTTGGAGTC	15	hsa-miR-378d-5p	ACTGGACTTGGAGTCAGAAA	hsa-miR-378d-5p	ACTGGACTTGGAGTCAGAAA	20
id 480	TAAGGGGTGTATGGCAGATGC	21	hsa-miR-3936-3p	TAAGGGGTGTATGGCAGATGCA	hsa-miR-3936	TAAGGGGTGTATGGCAGATGCA	22
id 481	CAGCCCGGATCCCAGCCCACT	21	hsa-miR-3940-3p	CAGCCCGGATCCCAGCCCACTT	hsa-miR-3940-3p	CAGCCCGGATCCCAGCCCACTT	22
id 489	TGGTCGACCAGTTGGAAAGT	20	hsa-miR-412-5p	TGGTCGACCAGTTGGAAAGTAAT	hsa-miR-412-5p	TGGTCGACCAGTTGGAAAGTAAT	23
id 525	TTTTGCGATGTGTTCCTAAT	20	hsa-miR-450a-5p	TTTTGCGATGTGTTCCTAATAT	hsa-miR-450a-5p	TTTTGCGATGTGTTCCTAATAT	22
id 527	TTTTGCAATATGTTCCTGAAT	21	hsa-miR-450b-5p	TTTTGCAATATGTTCCTGAATA	hsa-miR-450b-5p	TTTTGCAATATGTTCCTGAATA	22
id 583	GATGCGCCGCCCACTGCCCCGCG	23	hsa-miR-4787-3p	GATGCGCCGCCCACTGCCCCGCGC	hsa-miR-4787-3p	GATGCGCCGCCCACTGCCCCGCGC	24
id 569	CGGGCTGTCCGGAGGGGTCGG	21	hsa-miR-4741-3p	CGGGCTGTCCGGAGGGGTCGGCT	hsa-miR-4741	CGGGCTGTCCGGAGGGGTCGGCT	23
id 591	AATCGTACAGGGTCATCCACT	21	hsa-miR-487b-3p	AATCGTACAGGGTCATCCACTT	hsa-miR-487b-3p	AATCGTACAGGGTCATCCACTT	22
id 615	AAAGGATTCTGCTGTCGGT	19	hsa-miR-541-5p	AAAGGATTCTGCTGTCGGTCCCACT	hsa-miR-541-5p	AAAGGATTCTGCTGTCGGTCCCACT	25
id 622	AAAAGTAATTGCGGTTTTTG	20	hsa-miR-548c-5p	AAAAGTAATTGCGGTTTTTGCC	hsa-miR-548c-5p	AAAAGTAATTGCGGTTTTTGCC	22
id 644	AAAAGTAACTGCGGTTTTTGCC	22	hsa-miR-548w-5p	AAAAGTAACTGCGGTTTTTGCCT	hsa-miR-548w	AAAAGTAACTGCGGTTTTTGCCT	23
id 729	TGCAACGAACCTGAGCCACT	20	hsa-miR-891a-5p	TGCAACGAACCTGAGCCACTGA	hsa-miR-891a-5p	TGCAACGAACCTGAGCCACTGA	22
id 741	AAGGCAGGGCCCCCGCTCCC	20	hsa-miR-940-3p	AAGGCAGGGCCCCCGCTCCCC	hsa-miR-940-3p	AAGGCAGGGCCCCCGCTCCCC	21
Shorter 5p			4
id 17	CGCTCCAGCCCTGCCGGGGC	20	hsa-miR-106b	CCGCACTGTGGGTACTTGCTGC	hsa-miR-106b-3p	CCGCACTGTGGGTACTTGCTGC	22
id 34	CGGGAACGTCGAGACTGGAGC	21	hsa-miR-1247-3p	CCCCGGGAACGTCGAGACTGGAGC	hsa-miR-1247-3p	CCCCGGGAACGTCGAGACTGGAGC	24
id 473	GACATCAAGATCAGTCCCAAA	21	hsa-miR-3913-3p	AGACATCAAGATCAGTCCCAAA	hsa-miR-3913-3p	AGACATCAAGATCAGTCCCAAA	22
id 568	AAACTGGAGCGCCTGGAGGA	20	hsa-miR-4738-3p	TGAAACTGGAGCGCCTGGAGGA	hsa-miR-4738-3p	TGAAACTGGAGCGCCTGGAGGA	22
Longer 3p			23
id 691	TGGGTTTACGTTGGGAGAACTT	22	hsa-miR-629-5p	TGGGTTTACGTTGGGAGAACTt	hsa-miR-629-5p	TGGGTTTACGTTGGGAGAACT	21
id 207	TAGGTAGTTTCCTGTTGTTGGGA	23	hsa-miR-196b-5p	TAGGTAGTTTCCTGTTGTTGGGa	hsa-miR-196b-5p	TAGGTAGTTTCCTGTTGTTGGG	22
id 479	TCAGGTGTGGAAACTGAGGCAGG	23	hsa-miR-3934-5p	TCAGGTGTGGAAACTGAGGCAGg	hsa-miR-3934-5p	TCAGGTGTGGAAACTGAGGCAG	22
id 398	TCCGTCTCAGTTACTTTATAGCC	23	hsa-miR-340-3p	TCCGTCTCAGTTACTTTATAGCc	hsa-miR-340-3p	TCCGTCTCAGTTACTTTATAGC	22
id 107	TCGACCGGACCTCGACCGGCTC	22	hsa-miR-1307-5p	TCGACCGGACCTCGACCGGCTc	hsa-miR-1307-5p	TCGACCGGACCTCGACCGGCT	21
id 382	TCTCTGGGCCTGTGTCTTAGGCT	23	hsa-miR-330-5p	TCTCTGGGCCTGTGTCTTAGGCt	hsa-miR-330-5p	TCTCTGGGCCTGTGTCTTAGGC	22
id 571	TGAGTGGGGCTCCCGGGACGGCGC	24	hsa-miR-4745-5p	TGAGTGGGGCTCCCGGGACGGCGc	hsa-miR-4745-5p	TGAGTGGGGCTCCCGGGACGGCG	23
id 77	TAAAGAGCCCTGTGGAGACACC	22	hsa-miR-1276-5p	TAAAGAGCCCTGTGGAGACAcc	hsa-miR-1276	TAAAGAGCCCTGTGGAGACA	20
id 132	CTCCGTTTGCCTGTTTCGCTGA	22	hsa-miR-1468-5p	CTCCGTTTGCCTGTTTCGCTGa	hsa-miR-1468-5p	CTCCGTTTGCCTGTTTCGCTG	21
id 723	CTGCCCTGGCCCGAGGGACCGAC	23	hsa-miR-874-3p	CTGCCCTGGCCCGAGGGACCGAc	hsa-miR-874-3p	CTGCCCTGGCCCGAGGGACCGA	22
id 283	CCTGTTCTCCATTACTTGGCTC	22	hsa-miR-26b-3p	CCTGTTCTCCATTACTTGGCTc	hsa-miR-26b-3p	CCTGTTCTCCATTACTTGGCT	21
id 730	CACTGTGTCCTTTCTGCGTAGA	22	hsa-miR-892a-3p	CACTGTGTCCTTTCTGCGTAGa	hsa-miR-892a-3p	CACTGTGTCCTTTCTGCGTAG	21
id 594	CAGCAGCACACTGTGGTTTGTA	22	hsa-miR-497-5p	CAGCAGCACACTGTGGTTTGTa	hsa-miR-497-5p	CAGCAGCACACTGTGGTTTGT	21
id 647	AGTGCCTGAGGGAGTAAGAGCCCT	24	hsa-miR-550a-5p	AGTGCCTGAGGGAGTAAGAGCCCt	hsa-miR-550a-5p	AGTGCCTGAGGGAGTAAGAGCCC	23
id 498	ACCCCACTCCTGGTACCA	18	hsa-miR-4286-5p	ACCCCACTCCTGGTACCa	hsa-miR-4286	ACCCCACTCCTGGTACC	17
id 246	ACCTTGGCTCTAGACTGCTTACTG	24	hsa-miR-212-5p	ACCTTGGCTCTAGACTGCTTACTg	hsa-miR-212-5p	ACCTTGGCTCTAGACTGCTTACT	23
id 738	ACTGCTGAGCTAGCACTTCCCGA	23	hsa-miR-93-3p	ACTGCTGAGCTAGCACTTCCCGa	hsa-miR-93-3p	ACTGCTGAGCTAGCACTTCCCG	22
id 173	AACATTCAACCTGTCGGTGAGTT	23	hsa-miR-181c-5p	AACATTCAACCTGTCGGTGAGTt	hsa-miR-181c-5p	AACATTCAACCTGTCGGTGAGT	22
id 251	AGAGTTGAGTCTGGACGTCCCGA	23	hsa-miR-219a-1-3p	AGAGTTGAGTCTGGACGTCCCGa	hsa-miR-219a-1-3p	AGAGTTGAGTCTGGACGTCCCG	22
id 188	TGATATGTTTGATATATTAGGTTG	24	hsa-miR-190a-5p	TGATATGTTTGATATATTAGGTtg	hsa-miR-190a-5p	TGATATGTTTGATATATTAGGT	22
id 587	TCACTCCTCTCCTCCCGTCTTCT	23	hsa-miR-483-3p	TCACTCCTCTCCTCCCGTCTTct	hsa-miR-483-3p	TCACTCCTCTCCTCCCGTCTT	21
id 412	CAAAGTGATGAGTAATACTGGCTGGAGCCC	30	hsa-miR-3609-3p	CAAAGTGATGAGTAATACTGGCTGgagccc	hsa-miR-3609-3p	CAAAGTGATGAGTAATACTGGCTG	24
id 356	ACTGGCCTGGGACTACCGGGGG	22	hsa-miR-3176-3p	ACTGGCCTGGGACTACCGGggg	hsa-miR-3176-3p	ACTGGCCTGGGACTACCGG	19
Longer 5p			7
id 329	TTACCCAGTCTCCGGTGCAGC	21	hsa-miR-3130-5p	tTACCCAGTCTCCGGTGCAGCC	hsa-miR-3130-5p	TACCCAGTCTCCGGTGCAGCC	21
id 297	CTAGCACCATTTGAAATCAGT	21	hsa-miR-29b-3p	cTAGCACCATTTGAAATCAGTGTT	hsa-miR-29b-3p	TAGCACCATTTGAAATCAGTGTT	23
id 261	CCGTGTATTTGACAAGCTGAGT	22	hsa-miR-223-5p	cCGTGTATTTGACAAGCTGAGTT	hsa-miR-223-5p	CGTGTATTTGACAAGCTGAGTT	22
id 162	ACCAATATTACTGTGCTGCTT	21	hsa-miR-16-2-3p	aCCAATATTACTGTGCTGCTTTA	hsa-miR-16-2-3p	CCAATATTACTGTGCTGCTTTA	22
id 252	ACTGATTGTCCAAACGCAATTCT	23	hsa-miR-219a-5p	acTGATTGTCCAAACGCAATTCT	hsa-miR-219a-5p	TGATTGTCCAAACGCAATTCT	21
id 596	AGTGCACCCAGGCAAGGATTCTG	23	hsa-miR-500b-3p	agtGCACCCAGGCAAGGATTCTG	hsa-miR-500b-3p	GCACCCAGGCAAGGATTCTG	20
id 545	CCCACCCCCTGTTTCCTGGCCC	22	hsa-miR-4640-3p	ccCACCCCCTGTTTCCTGGCCCAC	hsa-miR-4640-3p	CACCCCCTGTTTCCTGGCCCAC	22
Shifted 5p->3p			8
id 441	GTGGATGATGGAGACTCGGTACC	23	hsa-miR-3691-5p	AGTGGATGATGGAGACTCGGTACc	hsa-miR-3691-5p	AGTGGATGATGGAGACTCGGTAC	23
id 524	AGGCAGTGTATTGCTAGCGGCTGTT	25	hsa-miR-449c-5p	TAGGCAGTGTATTGCTAGCGGCTGTt	hsa-miR-449c-5p	TAGGCAGTGTATTGCTAGCGGCTGT	25
id 629	GCAAAAGTAATCACAGTTTTTG	22	hsa-miR-548f-5p	TGCAAAAGTAATCACAGTTTTTg	hsa-miR-548f-5p	TGCAAAAGTAATCACAGTTTTT	22
id 630	AAACTGTAATTACTTTTGGACC	22	hsa-miR-548f-3p	AAAAACTGTAATTACTTTTggacc	hsa-miR-548f-3p	AAAAACTGTAATTACTTTT	19
id 448	AATGATAATACAACCTGCTAAG	22	hsa-miR-374c-5c	ATAATACAACCTGCTAAGTGCTag	hsa-miR-374c-5p	ATAATACAACCTGCTAAGTGCT	22
id 509	TCCCGGGGCTGCGCGAGGCACAGGC	25	hsa-miR-4449	CGTCCCGGGGCTGCGCGAGGCAcaggc	hsa-miR-4449-5p	CGTCCCGGGGCTGCGCGAGGCA	22
id 131	ATTCCTGGAAATACTGTTCTT	21	hsa-miR-145-3p	GGATTCCTGGAAATACTGTTCTt	hsa-miR-145-3p	GGATTCCTGGAAATACTGTTCT	22
id 126	AGTGTTTCCTACTTTATGGATG	22	hsa-miR-142-3p	TGTAGTGTTTCCTACTTTATGGAtg	hsa-miR-142-3p	TGTAGTGTTTCCTACTTTATGGA	23
Shifted 5p<-3p			4
id 100	GCAGTGTTCTGGAATCCTACGTGAGG	26	hsa-miR-1299-3p	gcagtgTTCTGGAATTCTGTGTGAGGGA	hsa-miR-1299	TTCTGGAATTCTGTGTGAGGGA	22
id 99	GCAGTGTTCTGGAATTCTGTGTGAGGG	27	hsa-miR-1299-3p	gcagtgTTCTGGAATTCTGTGTGAGGGA	hsa-miR-1299	TTCTGGAATTCTGTGTGAGGGA	22
id 684	AAATGCTGGGATTACAGG	18	hsa-miR-619-5p	aaatGCTGGGATTACAGGCATGAGCC	hsa-miR-619-5p	GCTGGGATTACAGGCATGAGCC	22
id 652	AGGGCTCTTACTCCCTCAGGCACT	24	hsa-miR-550b	agggcTCTTACTCCCTCAGGCACTG	hsa-miR-550b-3p	TCTTACTCCCTCAGGCACTG	20
Shorter on both ends			2
id 375	CCACTGCCCCAGGTGCTGCTG	21	hsa-miR-324-3p	CCCACTGCCCCAGGTGCTGCTGG	hsa-miR-324-3p	CCCACTGCCCCAGGTGCTGCTGG	23
id 193	CTGCGCTTGGATTTCGTCCC	20	hsa-miR-191-3p	GCTGCGCTTGGATTTCGTCCCC	hsa-miR-191-3p	GCTGCGCTTGGATTTCGTCCCC	22
Trailers			6
id 501	CCCAGAGTCTGTGACTGGAAGGG	23	hsa-miR-4314-3p	3p trailer	3p arm position74 to 92 in precursor hairpin (mature miR4314 at 11 to 28)
id 155	TTGAGGCCTTAAAGTACTG	19	hsa-miR-15b	5p trailer	5p arm position 1 to 19 in precursor hairpin (mature miR-15 at 20 to 41)
id 336	CACCCGGTGAGGGCGGG	17	hsa-miR-3141	5p trailer	5p arm position 1 to 17 in precursor hairpin (mature miR-3141 at 10 to 28)
id 499	TCTTACCAGACATGGTTAGACCTGGCCCT	29	hsa-miR-429-5p	5p trailer	5p arm position 17 to 45 in precursor hairpin (mature miR-439 at 51 to 72)
id 611	CATGTTGTCTGTGGTACCC	19	hsa-miR-514a	5p trailer	5p arm position 3 to 21 in precursor hairpin star miR-514a at 22 to 44)
id 683	CCCACCTCAGCCTCCCA	17	hsa-miR-619	5p trailer	5p arm position 3 to 19 in precursor hairpin star miR-619 at 24 to 45)
Stem Loops			3
id 30	ATGGACTGGAAGTGGGCAGCA	21	hsa-miR-1236	stem-loop	stem loop 23 to 43 nt in the precursor hairpin
id 32	GTAACTTTTTTGTGTATGTACTTA	24	hsa-miR-1244-5p	stem-loop	stem loop 21 to 44 nt in the precursor hairpin
id 726	TGTTAGACTCTGGATTTTACACT	23	hsa-miR-887	stem-loop	stem loop 21 to 43 nt in the precursor hairpin
Oposite strand			6
id 21	AGCTTCTTTACAGTGTTGCCT	21	hsa-miR-107-5p	novel	Only miR-107-3p in anotated as miR
id 69	CAGAGTCTCGTTCTGTTGCCC	21	hsa-miR-1273c-3p	novel	Only miR-1273c-5p anotated as MiR
id 335	ACTTCCCCCACCTCACTGCCC	21	hsa-miR-3138-5p	novel	Only miR-3138-5p anotated as miR
id 344	CCTGTAATCCCAGCATTT	18	hsa-miR-3159-3p	novel	Only mir-3159-5p anotaited as miR
id 713	CCCCTCAGTCCACCAGAGCCCGGA	24	hsa-miR-760-5p	novel	Only miR-760-3p anotated as miR
id 716	CGGGTCTCGGCCCGTACAGTCCGG	24	hsa-miR-762-5p	novel	Only miR-762-3p anotated as miR
