# Supplementary material for: Androgens alter the heterogeneity of small extracellular vesicles and the small RNA cargo in prostate cancer
Source: J Extracell Vesicles. 2021 Aug 18;10(10):e12136. doi: 10.1002/jev2.12136 (PMC8374107; doi:10.1002/jev2.12136)
Supplement: Supplementary file 4 — Supporting information. [file JEV2-10-e12136-s002.xlsx]

## Sheet: Common target genes
Genes targeted by both miR-365-5p and miR19a-3p (n=46)	Genes targeted by both miR-365-5p and miR1307-5p (n=2)	Genes targeted by both miR19a-3p and miR-1307-5p (n=3)			Cluster Seed:	Cluster Members:
ARRDC3	MDM4	ITSN1				Mature Name	miRBase Accession	microRNA Sequence
ATPAF1	RNF4	MDM4			GUGCAAA	hsa-miR-19a-3p (from precursor: hsa-mir-19a)	MIMAT0000073	UGUGCAAAUCUAUGCAAAACUGA
CCDC152		RPS6KA2				hsa-miR-19b-3p (from precursor: hsa-mir-19b-1)	MIMAT0000074	UGUGCAAAUCCAUGCAAAACUGA
CENPBD1						hsa-miR-19b-3p (from precursor: hsa-mir-19b-2)	MIMAT0000074	UGUGCAAAUCCAUGCAAAACUGA
CLDN22
CRY1					UAUCAGA	hsa-miR-361-5p (from precursor: hsa-mir-361)	MIMAT0000703	UUAUCAGAAUCUCCAGGGGUAC
CS
DENND1B					CGACCGG	hsa-miR-1307-5p (from precursor: hsa-mir-1307)	MIMAT0022727	UCGACCGGACCUCGACCGGCU
EDNRB
FAS
FUT9
GPR137B
HOMER1
ID4
KLHL42
MB21D2
MDM4
MID1
MTRR
MTX3
NAALADL2
NKX6-1
NR4A2
others)
others)
PATE2
PCGF5
PRKACB
RASEF
RNGTT
SGPP1
SLC35D1
SNX3
STEAP2
SYT10
TKTL2
TSPAN12
VAMP3
VWC2
VWC2L
WNT3
XKR4
ZBTB18
ZMAT3
ZNF226
ZNF83

## Sheet: miR-19a-3p targets
miR-19a-3p
ABCA1
ABCB7
ABCD3
ABHD17C
ABHD5
ABR
ACBD5
ACO1
ACOX3
ACSL1
ACSL4
ACTN1
ACTR3C
ADAM12
ADAMTS18
ADD3
ADGRL2
ADIPOR2
ADNP
ADRB1
ADRM1
ADSS2
AEBP2
AFF1
AFTPH
AGFG1
AGO1
AGPAT5
AK4
AKAP1
ALG2
ALOX5
ALS2CL
AMMECR1L
ANGEL2
ANKRD10
ANKRD34A
ANKRD66
ANO1
ANO3
ANOS1
ANXA7
AP1G1
AP3M2
AP3S2
APAF1
APOLD1
APPL1
AQP5
ARAP2
ARC
ARFGEF1
ARFGEF3
ARFIP1
ARHGAP1
ARHGAP11A
ARHGAP12
ARHGDIG
ARHGEF26
ARID4B
ARID5B
ARL17A/ARL17B
ARL8A
ARL8B
ARMC8
ARMCX4
ARMT1
ARPP19
ARRDC3
ARRDC4
ASB4
ASB7
ATF2
ATF7IP2
ATG16L1
ATG4D
ATL2
ATP12A
ATP2B2
ATP2C1
ATP6V0E1
ATP6V1B2
ATPAF1
ATXN1
ATXN1L
ATXN7
ATXN7L1
AUH
B3GALNT2
B4GALT2
B4GALT5
BAG5
BAK1
BAMBI
BARHL2
BCAR3
BCL2L11
BCL3
BCO1
BEND4
BEX3
BFAR
BICD1
BMP3
BMPR2
BMT2
BNC2
BNIP2
BNIP5
BOD1L2
BPTF
BRD9
BRK1
BRWD3
BTAF1
BTBD7
BTF3L4
BTG1
C10orf71
C16orf70
C20orf194
C22orf31
C2CD5
C2orf15
C2orf42
C2orf73
C2orf80
C2orf91
C3orf35
C3orf70
C5
C5orf30
C5orf49
C5orf66
CA13
CA5B
CA8
CACNA1C
CACUL1
CALCR
CAMSAP1
CAMSAP2
CAPRIN2
CARMIL1
CASP10
CASP8
CAST
CASTOR1
CBFB
CBLN2
CBX1
CBY1
CCDC126
CCDC144A
CCDC152
CCDC6
CCL20
CCM2
CCN2
CCND1
CCND2
CCNL1
CCNT2
CD200R1
CD22
CD4
CDC23
CDH20
CDKL1
CDS1
CEACAM8
CENPBD1
CENPN
CEP350
CEP55
CERCAM
CFAP97D1
CGAS
CGGBP1
CGN
CHD5
CHIC1
CHMP4B
CHP1
CHST1
CLCN2
CLCN6
CLDN22
CLIC4
CLIP1
CLIP4
CLOCK
CLTC
CLU
CNGA3
CNKSR2
CNOT6
CNOT6L
CNOT7
CNR1
CNTFR
COQ10B
COX8C
CPD
CPEB1
CPXM2
CR2
CRABP1
CRACD
CRCP
CREB3L2
CREBL2
CREBRF
CREG2
CRY1
CS
CSF2RB
CSN3
CSRNP3
CTDSPL2
CTSK
CUL5
CUX1
CXCL2
CYB561D1
CYLD
CYP2U1
CYSLTR1
CYSTM1
CYTL1
DAD1
DBN1
DCP2
DCTN3
DCUN1D3
DCUN1D4
DDX3Y
DDX6
DENND1A
DENND1B
DENND6A
DGKE
DHRS3
DHX40
DIPK1A
DIRAS2
DKK3
DLG5
DLX1
DLX3
DMXL2
DNAI1
DNAJA2
DNAJB1
DNAJC16
DNAJC27
DOCK10
DOCK4
DPYSL5
DSEL
DSN1
DTNA
DUT
DYNLL2
DYTN
DZANK1
E2F8
EDARADD
EDNRB
EFNB2
EFR3A
EGF
EHBP1
EIF4A2
EIF4E3
EIF4G2
ELK3
ELL2
ELMOD2
ELOVL5
EMC7
EMSY
EMX2
ENPP5
EOGT
EPC2
EPG5
EPHX4
EPN2
EPS15
ERBB4
ERCC4
EREG
ESR1
ETFRF1
ETV5
EVC2
EVI5L
EXOC5
EXOC6B
EYA1
EYA4
F2RL1
F3
FAM104A
FAM110C
FAM114A1
FAM155A
FAM160A1
FAM167A
FAM177B
FAM222B
FAM43A
FAM76B
FAM83D
FAM8A1
FAM91A1
FAM9C
FAS
FASTK
FAT3
FBXL4
FBXO16
FBXO28
FBXO36
FBXO48
FBXO8
FBXW11
FGF10
FGF6
FHL5
FIBIN
FICD
FKBP15
FLCN
FMR1
FN3KRP
FOSL1
FOXD4
FOXD4L1
FOXD4L4/FOXD4L5
FOXF2
FOXL2NB
FOXP1
FOXP2
FRK
FRS2
FRZB
FUT4
FUT9
FXR1
FZD6
G0S2
G3BP2
GABARAPL1
GABRA4
GABRB2
GABRR1
GAREM1
GCNT2
GDA
GDAP1
GET3
GFPT1
GIGYF1
GIMAP6
GINS1
GJA1
GJC3
GJD2
GLRA3
GLS
GMNC
GNAQ
GNPTAB
GNRH1
GOLGA6A
(includes
others)
GOLGA8A/GOLGA8B
GOLGA8EP/GOLGA8G
GOLGA8F
GPCPD1
GPR137B
GPR158
GPR39
GRB10
GRIN2A
GRK6
GRK7
GRSF1
GSC
GSKIP
GSTM2
GTF2A1
GTF2H1
GUCD1
GULP1
GZMK
H3C14
H3C15
H4C14
HABP2
HADHB
HARS1
HAVCR1
HBP1
HCG27
HECTD3
HECW2
HGF
HHEX
HIC1
HIF1A
HIPK3
HNRNPF
HNRNPUL1
HOMER1
HOXA10-HOXA9
HOXA5
HOXA9
HOXD1
HPRT1
HRH1
HRK
HS2ST1
HS3ST1
HS3ST5
HSPA2
HYAL1
ICA1L
ID2
ID4
IDNK
IFI44L
IFNA2
IFNA6
IFNW1
IGF1
IGFBP3
IGSF3
IL1R1
IL20
IL26
IMPDH1
INHBA
INHBB
INO80
INO80D
INSIG2
IP6K1
IPMK
IREB2
IRF1-AS1
IRX4
ITCH
ITGB6
ITGB8
ITPKB
ITPRIPL2
ITSN1
JADE1
JARID2
JAZF1
JTB
KALRN
KATNAL1
KBTBD7
KBTBD8
KCNA4
KCNE4
KCNG1
KCNJ10
KCNJ2
KCNK10
KCNK17
KCNQ5
KCNS2
KCNV1
KCTD4
KDELR3
KDM2A
KDM6A
KHDC4
KIAA1257
KIAA2013
KIAA2026
KIF13A
KLF10
KLF12
KLF13
KLF6
KLF7
KLHDC2
KLHL11
KLHL15
KLHL17
KLHL20
KLHL28
KLHL3
KLHL42
KPNA3
KPNA6
KRCC1
KRT23
KRTAP19-3
KRTAP2-3/KRTAP2-4
KRTAP26-1
KRTAP3-1
KSR2
LACTB2-AS1
LBH
LCE2B
LCLAT1
LDAH
LDLR
LEMD3
LGALSL
LHX9
LIMCH1
LIMS2
LIN52
LINC00923
LINC00955
LINC01558
LINC02312
LLGL2
LMLN
LNPEP
LOC101927727
LONRF1
LONRF3
LPGAT1
LRCH1
LRIG1
LRP2
LRP2BP
LRRC8B
LSM12
LYVE1
MAB21L2
MACROD2
MAD2L1
MAF
MAN1C1
MAP2K3
MAP3K12
MAP3K21
MAP4K3
MAPK1
MAPK6
MATN2
MATN3
MB21D2
MBD4
MBD6
MBNL1
MBNL2
MCRIP2
MDFIC
MDM4
MECOM
MED12L
MED18
MEDAG
MEF2A
MEMO1
METTL15
MFAP3L
MFSD14C
MFSD6
MGAT5
MICAL2
MID1
MID1IP1
MIER1
MIER3
MIGA1
MINDY2
MKRN1
MLEC
MLIP
MLLT10
MLYCD
MMD
MMGT1
MMP7
MOB1B
MOG
MOSMO
MPPED2
MPZL3
MREG
MRGPRX2
MRPL17
MRPL35
MRPL50
MRRF
MRTFB
MS4A10
MSI2
MSMO1
MTCL1
MTIF2
MTMR10
MTMR6
MTRR
MTX3
MUC21
MXD1
MYBL1
MYCL
MYCN
MYLIP
MYOT
N6AMT1
NAALADL2
NACC1
NAP1L2
NAV3
NBEA
NBEAL1
NBEAL2
NCALD
NCBP2
NCKAP1
NCKAP5
NCKIPSD
NCOA4
NDFIP1
NDFIP2
NDNF
NDUFA10
NDUFB2
NEDD1
NEUROD1
NEUROG1
NEXMIF
NFIA
NFIB
NFIC
NHSL2
NIBAN3
NIPAL1
NIPAL2
NKX6-1
NME4
NME7
NMRK1
NMT2
NPAS2
NPEPL1
NPFFR2
NPTN
NPY2R
NR3C2
NR4A2
NRBP1
NSUN5
NUDT13
NUP54
OBSCN-AS1
ODF4
OMG
OR12D3
OSBPL11
OTUD1
PABPC4L
PAK6
PALLD
PARD3
PATE2
PATL1
PCBD2
PCDH10
PCDHA1
PCDHA10
PCDHA11
PCDHA12
PCDHA13
PCDHA2
PCDHA3
PCDHA4
PCDHA5
PCDHA6
PCDHA7
PCDHA8
PCDHA9
PCDHAC1
PCDHAC2
PCED1B
PCGF5
PCLAF
PCTP
PDCD1LG2
PDE5A
PDE7B
PDIK1L
PDRG1
PFN1
PFN2
PGM2L1
PHAX
PHF11
PHF13
PHF14
PHF20
PHIP
PHLDA3
PHTF2
PI15
PIANP
PIGS
PIK3CA
PIK3CB
PIK3IP1
PIK3R3
PIKFYVE
PITX1
PKNOX1
PLA2G10
PLA2G2D
PLAA
PLAG1
PLCB1
PLCL2
PLPPR1
PLXNA4
PLXNC1
PMEPA1
PNRC1
POC1A
POLE4
PON2
POSTN
POU3F2
POU4F1
PPFIA2
PPIL1
PPM1A
PPP1R12A
PPP1R13L
PPP1R15B
PPP2R5A
PPP2R5E
PPP6R1
PPP6R3
PPTC7
PRC1
PRICKLE2
PRKAA1
PRKACB
PRKAR2A
PRKN
PRKRA
PRKX
PRLR
PRMT2
PROX1
PRPF19
PRR5L
PRRG4
PRRT3
PRSS54
PRUNE2
PSD
PSG1
PSG2
PTAR1
PTCHD4
PTEN
PTGES3
PTGFR
PTP4A1
PTPN20
PTPN4
PTPRG
PTS
PURB
PXDN
QKI
R3HDM2
RAB13
RAB18
RAB1A
RAB21
RAB26
RAB2B
RAB33B
RAB34
RAB8B
RAF1
RAI2
RALGPS1
RAP1A
RAP1B
RAP2B
RAP2C
RAPGEF2
RAPGEF4
RASA1
RASEF
RASL12
RASSF2
RASSF5
RB1CC1
RBBP8
RBM25
RBM7
RBMS1
RBMS3
RBP1
RCAN3
RCOR3
RDH12
REEP1
REEP3
RELCH
REST
RFTN1
RFX4
RGL1
RGPD4
(includes
others)
RGS21
RHEBL1
RHOB
RIC3
RICTOR
RIN2
RNF11
RNF111
RNF125
RNF145
RNF165
RNF167
RNF19A
RNF38
RNGTT
ROBO2
ROGDI
ROR1
RORA
RP11_45H223
RP11_65D242
RP11-574F21.3
RPL39L
RPS4Y1
RPS6KA2
RPS6KA5
RRAGC
RRAGD
RSPH3
RTN1
RTN4
RUNX1T1
RUNX3
S100PBP
S1PR1
SAMD12
SAMD4A
SAMD8
SATB1
SATB2
SBF2
SCAI
SCN1B
SCN3A
SCN4B
SDC1
SEC11A
SEC14L3
SEC24D
SEC61A2
SEC63
SECISBP2L
SEL1L
SEMA4C
SEMA6B
SEPTIN7
SERINC3
SF3B3
SFMBT1
SGK1
SGPP1
SH2D6
SH3D19
SH3KBP1
SHCBP1
SHTN1
SIGLEC8
SIN3B
SIRT5
SIX4
SIX6
SKIDA1
SKIL
SLAIN1
SLC10A4
SLC17A6
SLC1A2
SLC24A3
SLC24A4
SLC25A12
SLC25A6
SLC26A4
SLC2A4RG
SLC30A7
SLC31A2
SLC34A1
SLC35D1
SLC35F1
SLC35F3
SLC37A1
SLC49A4
SLC4A7
SLC6A11
SLC6A6
SLC6A8
SLC8A1
SLC9A1
SLC9A2
SLC9A6
SMAD5
SMARCA2
SMARCD2
SMCHD1
SMCR8
SMOC1
SMOC2
SMYD2
SNIP1
SNX13
SNX17
SNX27
SNX3
SNX31
SNX5
SOCS1
SOCS3
SOCS5
SOS2
SOX4
SPART
SPATA2
SPOCK1
SPRR1A
SPTA1
SPTSSA
SPTSSB
SRPK2
SRPX
SRSF6
ST18
ST3GAL5
ST8SIA1
STAM2
STAMBPL1
STEAP2
STK26
STK32B
STK33
STK35
STK38
STK39
STOX2
STRN3
STS
STX12
STX18
SULF1
SUN1
SV2A
SYBU
SYNM
SYNPO2
SYT1
SYT10
SYT11
SYT15
SYT6
TACR2
TAF4B
TANGO2
TAOK1
TBC1D25
TBC1D8
TBK1
TCIM
TCL1B
TDP1
TDRD10
TEK
TENM3
TENT2
TENT5A
TENT5B
TESK2
TET3
TFB1M
TGFBR2
TGIF1
TGM3
THBS1
THSD7A
TIA1
TIMM29
TKTL2
TLR5
TMBIM6
TMEM117
TMEM159
TMEM196
TMEM215
TMEM250
TMEM267
TMEM45A
TMEM45B
TMEM63B
TMEM64
TMPRSS12
TNF
TNFAIP3
TNFRSF12A
TNFRSF1B
TNIP1
TNPO2
TNRC6A
TNRC6B
TOGARAM1
TOR1AIP2
TOR1B
TPRG1L
TRAK2
TRERF1
TRIM2
TRIM23
TRIM33
TRIM37
TRPC3
TRPS1
TSC1
TSHZ3
TSPAN12
TSPAN18
TUB
TXK
TXLNA
TXLNG
UBAP2L
UBL3
UBQLN1
UBQLNL
UBXN2B
UCP3
ULK2
UMODL1-AS1
UNC13A
UPP2
USP12
USP33
UTY
VAMP3
VAPA
VMP1
VPS35
VPS37A
VPS4B
VSTM2B
VTI1A
VTI1B
VWC2
VWC2L
WAC
WASL
WBP1L
WBP2
WDR1
WDR20
WDR35
WDR44
WDR45B
WIPF3
WNT10A
WNT3
WNT7B
WNT9A
WRNIP1
WWP1
XG
XKR4
XYLT1
YIPF6
YTHDF2
ZBTB10
ZBTB11
ZBTB18
ZBTB20
ZBTB37
ZBTB4
ZBTB46
ZC3HAV1L
ZDHHC18
ZDHHC23
ZDHHC7
ZER1
ZFAND5
ZFAND6
ZFP91
ZFPM2
ZFYVE9
ZMAT3
ZMYND11
ZMYND12
ZNF107
ZNF134
ZNF135
ZNF146
ZNF217
ZNF226
ZNF264
ZNF300
ZNF367
ZNF385B
ZNF445
ZNF451
ZNF468
ZNF516
ZNF521
ZNF528
ZNF562
ZNF680
ZNF682
ZNF684
ZNF711
ZNF716
ZNF717
ZNF721
ZNF736
ZNF738
ZNF772
ZNF788P
ZNF83
ZNF831
ZNF839
ZNF880
ZPLD1

## Sheet: miR-361-5p targets
miR-361-5p
AAR2
ABHD3
AC1127152
ACACB
ACCS
ACTG1
ACTR3
ACTR3B
ADH6
ADHFE1
AFF4
AGL
AGTR2
AICDA
AIG1
AK3
AKAP5
ALKBH8
ANKRD33
ANKRD34B
ANKRD36
ANKRD62
APOL6
ARGLU1
ARID2
ARL13B
ARRDC3
ATAD1
ATAD2
ATP1B4
ATP6V1E1
ATP6V1E2
ATPAF1
AWAT2
BEND6
BHMT
BLMH
BMX
BNIP3L
BOLL
BRCC3
BSPH1
BSPRY
BTC
BTF3
C11orf44
C11orf87
C12orf50
C18orf32
C1orf143
C20orf197
C20orf202
C2orf68
C2orf78
C5orf51
C6orf58
CACNG1
CADM2
CALHM4
CALM1
(includes
others)
CAMK2D
CAMK4
CAPN6
CBLN1
CCDC152
CCDC169-SOHLH2
CCDC178
CCDC58
CCDC68
CCNB3
CCNYL1
CCT4
CD177
CDC123
CDC14A
CDC42EP2
CDK19
CDNF
CDYL2
CENPBD1
CENPX
CEP295NL
CFHR3
CFHR4
CIAO2A
CKS1B
CLDN22
CLEC1A
CLEC2D
CLEC4E
CMSS1
CNOT8
CNOT9
CNPY1
CNPY4
COCH
COMMD8
COPS7A
COQ2
COX7A2
COX7C
CR1
CREG1
CRY1
CS
CSTA
CTPS2
CYB5D1
CYP3A7
CYP7B1
CYYR1
DAOA
DCTN6
DDX20
DENND1B
DERL2
DEXI
DNAJB14
DNAJC19
DOK6
DPF3
DR1
DRAM2
DSG2
DUSP11
DUSP6
DYNC1LI2
EBF1
EDC3
EDIL3
EDNRA
EDNRB
EIF1AX
EIF1AY
EIF3A
ELF5
ELL3
ELMOD1
ELOA2
ELOVL7
EMCN
ENDOD1
ERI2
ERMN
EXO5
FADD
FAM122C
FAM217B
FAS
FBXL2
FBXL3
FGF7
FKBP14
FKBP9
FNBP1
FRYL
FSD2
FUCA1
FUT9
FYTTD1
FZD3
G6PC
GABPA
GAPT
GBE1
GCSAM
GEN1
GLDN
GLRB
GLRX
GMCL1
GMFB
GNB4
GNPTG
GOLGA4
GOLGA8J
(includes
others)
GPR135
GPR137B
GPR176
GPR63
GRHPR
GSTA2
GSTO1
GUCY1B1
GYG1
GYPE
H2AW
H2BC5
HACD3
HACE1
HARS2
HBD
HELT
HFE
HIKESHI
HMCES
HMGA2
HMGB2
HMMR
HMOX1
HOMER1
HOOK1
HPGDS
HSF5
HSP90AA1
ID4
IFNA1/IFNA13
IKZF2
IL13RA1
IMPG1
INHBC
IQCH
IRAK3
ISCA2
ITGAV
KCNA5
KCNJ3
KCNN2
KCTD6
KLHL42
KLRC2
KLRG1
KPNB1
KRTAP1-1
KRTAP1-5
LAD1
LDLRAD1
LETMD1
LGR4
LGSN
LIN54
LIN7A
LINC01465
LINC01553
LIPA
LIX1
LMBR1
LMOD3
LRGUK
LRR1
LRRC23
LSMEM1
LUC7L
LURAP1L
LYRM4
LYSMD3
MAGEB16
MALL
MALRD1
MAP10
MB21D2
MCL1
MDM4
MET
MFAP3
MFAP5
MGARP
MGAT4C
MICU3
MID1
MIF4GD
MINAR2
MIR2052HG
MLANA
MLF1
MLH1
MMP16
MMP21
MRFAP1L1
MTCH1
MTRR
MTUS1
MTX3
MYCBP
NAA16
NAALAD2
NAALADL2
NADK2
NCEH1
NDST3
NDUFAF7
NFE2
NHLRC2
NKX6-1
NPVF
NR4A2
NT5C3A
NTNG1
NUP153
NUP85
NXPH2
OGN
OPRPN
OR6A2
OXR1
PAGE2/PAGE2B
PANX2
PARD3B
PATE2
PCDH15
PCDHB4
PCGF5
PCMT1
PCNP
PCP2
PCYOX1
PDK4
PERP
PF4
PGAP1
PGBD1
PHYH
PIK3R1
PKIA
PLD5
PLEKHB2
PLP1
PLPPR4
PMP2
POLE2
POLR3G
PON3
POTEC
PPM1E
PRKACB
PRKAR2B
PRKCB
PROCR
PROK1
PRPF40A
PTH
PTTG1IP
QSER1
RAB11FIP2
RAB12
RAB27B
RAB28
RAB30
RAB3GAP1
RAB7A
RAC1
RAD23A
RAD23B
RAET1E
RASEF
RCAN2
RCHY1
RCN2
RDH11
RGS6
RHBDL2
RHEX
RLIM
RMI2
RNF135
RNF144A
RNF4
RNGTT
ROM1
RP11_293M101
RP11_404P216
RP11-644F5.10
RPL17-C18orf32
RPL34
RRAGB
RSL24D1
RSPO2
RTN3
RWDD1
S100A10
S100A7A
SAYSD1
SC5D
SCAF8
SDCBP
SEC16B
SEC31A
SELENOI
SERP1
SERTM1
SGPP1
SHISA2
SHOX
SLC10A1
SLC17A2
SLC1A3
SLC22A10
SLC25A21-AS1
SLC25A53
SLC35D1
SLC36A3
SLC7A6OS
SNRPA1
SNX3
SOD1
SOHLH2
SOWAHC
SPAST
SPATA3
SPIN2A/SPIN2B
SPRR2F
SPRTN
SPX
SRSF3
ST6GALNAC5
STARD5
STEAP2
STX7
STYK1
SUCNR1
SUGCT
SULT1B1
SULT1E1
SYT10
TAF11
TAF13
TC2N
TCEAL9
TCF19
TFDP3
TGOLN2
TIMM9
TKTL1
TKTL2
TLCD4
TM2D1
TM4SF1
TM4SF18
TM4SF20
TMEM106A
TMEM14EP
TMEM169
TMEM185B
TMEM221
TMEM243
TMEM245
TMEM246
TMEM252
TMEM50A
TNPO1
TP53
TPD52L3
TRAT1
TREML4
TRIM58
TRIM7
TSGA10
TSPAN12
TSR1
TTC29
TXNDC2
UBA5
UBE2K
UBL4A
UCHL1
UGT2A1
USP44
VAMP3
VAPB
VBP1
VEGFA
VMA21
VWC2
VWC2L
WARS2
WEE2
WFDC13
WFDC5
WNT3
WNT7A
WT1
XKR4
XRCC4
YAP1
YIPF4
YOD1
YTHDF1
YWHAB
ZBTB18
ZBTB26
ZBTB40
ZBTB8A
ZC3HAV1
ZDHHC13
ZFAND1
ZFYVE16
ZMAT3
ZMPSTE24
ZNF226
ZNF24
ZNF330
ZNF460
ZNF510
ZNF571
ZNF584
ZNF586
ZNF599
ZNF655
ZNF730
ZNF804A
ZNF83

## Sheet: miR-1307-5p targets
miR1307-5p
ABHD17A
ADCY9
ALDH8A1
ARFGAP1
BDKRB2
BRPF1
C7orf26
CASP16P
CDC42BPB
COL22A1
DDA1
DNASE1L2
DPP4
EDEM3
EEF2
EFNB3
EHF
ENG
FBXL16
FBXL18
FGD6
FOXL2
GATAD2A
GET4
H3C1
ING5
ITSN1
JPH3
KRT13
KRT86
LRATD1
LRFN1
LRRC45
LYPLA2
MAP1LC3A
MAP3K3
MAPK13
MDM4
MGRN1
MMP25
MRPL43
NFATC2
NKX2-3
NMT1
NPC1L1
PIM3
PLCB3
PPFIA3
PPP1R37
PRKCE
PRORY
PSKH1
PSMD13
RNF114
RNF4
RPL7L1
RPS6KA2
SBF1
SEC14L2
SEC16A
SIK2
SOX12
SPATA33
ST20-AS1
TBC1D31
TBX1
TEX30
THOP1
TLCD2
TNFRSF11A
TNFRSF8
UHRF1BP1
UQCC1
ZNF99
