# Supplementary material for: Androgens alter the heterogeneity of small extracellular vesicles and the small RNA cargo in prostate cancer
Source: J Extracell Vesicles. 2021 Aug 18;10(10):e12136. doi: 10.1002/jev2.12136 (PMC8374107; doi:10.1002/jev2.12136)
Supplement: Supplementary file 5 — Supporting information. [file JEV2-10-e12136-s005.xlsx]

## Sheet: Sheet1
Refference to:	Oncogene volume 31, pages978–991 (2012)
	Diagnostic and prognostic signatures from the small non-coding RNA transcriptome in prostate cancer
	E S Martens-Uzunova, S E Jalava, N F Dits, G J L H van Leenders, S Møller, J Trapman, C H Bangma, T Litman, T Visakorpi & G Jenster
	Table 1 Clinical parameters of patient cohort for microarray analysis from
		NAP (n=11)	PCa (n=50)	LN-normal (n=3)	LN-PCa (n=12)	TURP-normal (n=4)	TURP-PCa (n=22)
	Age at treatment	62	62	66	65	75.5	73.5
	Average (min–max)	(54–72)	(49–73)	(58–69)	(39–72)	(71–78)	(49–90)
	Follow-up (years)	11	11.3	12.2	10.1	14.6	10.3
	Average (min–max)	(2.8–16)	(1–20.1)	(4.2–16.6)	(2.3–24.6)	(12.1–16.3)	(0.8–16.6)
	Gleason score
	6		32 (64%)		0 (0%)		3 (14%)
	7		10 (20%)		2 (17%)		5 (23%)
	8		7 (14%)		8 (67%)		13 (59%)
	9		1 (2%)		2 (17%)		1 (4.5%)
	Clinical stage
	T1		3 (6%)		0 (0%)		0 (0%)
	T2		12 (24%)		2 (17%)		2 (9%)
	T3		16 (32%)		1 (8%)		2 (9%)
	T4		3 (6%)		1 (8%)		0 (9%)
	Pathological stage
	T2		16 (332%)
	T3		22 (44%)
	T4		12 (34%)
	Preoperative PSA (n=48)		16.8
	Average (min–max)		(0.3–181.4)
	PSA progression		27 (54%)		6 (50%)		7 (32%)
	Hormone refractory status
	Hormone refractory						7 (32%)
	Non-hormone refractory						4 (18%)
	Unknown						11 (50%)
	PCa-related death	1	8 (16%)	1 (33%)	6 (50%)	0	7 (32%)
	Occurrence of metastases	1	10 (20%)	2 (66%)	6 (50%)	0	8 (36%)
	ETV1 alterations	0	3 (6%)	0 (0%)	1 (8%)	0	3 (14%)
	TMPRSS–ERG fusion	0	29 (58%)	2 (66%)	9 (75%)	2	11 (50%)
	% Epithelium in tissue	68	77	100	90	73	89
	Average (min–max)	(60–80)	(60–100)		(60–100)	(60–80)	(70–100)
	% Cancer in tissue		84		100		98
	Average (min–max)		(60–100)				(90–100)
	Abbreviations: NAP, normal adjacent prostate; PCa, organ-confined prostate cancer; LN-normal, normal lymph node; LN-PCa, metastatic lymph node; TURP-normal, non-malignant trans-urethral resection of the prostate; TURP-PCa, malignant trans-urethral resection of the prostate; PSA, prostate-specific antigen; n, number of patients in each group or category; max, maximum value; min, minimum value. Dat…
